# Supplementary material for: Pathway Evolution Through a Bottlenecking‐Debottlenecking Strategy and Machine Learning‐Aided Flux Balancing
Source: Adv Sci (Weinh). 2024 Feb 6;11(14):2306935. doi: 10.1002/advs.202306935 (PMC11005738; doi:10.1002/advs.202306935)
Supplement: Supplementary file 3 — Supplemental Data2 [file ADVS-11-2306935-s011.xlsx]

## Sheet: Sheet1
															Numbers (Al3+ >0.08)	Numbers (Al3+ >0.13)
1	<>	1	2	3	4	5	6	7	8	9	10	11	12		0	0
	A	0.0069	0.00910001	0.00979999	0.0399	0.0097	0.0119	0.0211	0.0366	0.0128	0.0078	0.0205	0.0141
	B	0.0103	0.00420001	0.00489999	0.008	0.0071	0.0077	0.00849999	0.005	0.000499994	0.0139	0.0097	0.0115
	C	0.0184	0.0071	0.006	0.00470001	0.0086	0.0084	0.0077	0.0079	0.007	0.0095	0.00740001	0.0109
	D	0.0147	0.0088	0.0081	0.0089	0.0079	0.0085	0.0204	0.00650001	0.014	0.0107	0.0151	0.0212
	E	0.0051	0.008	0.0081	0.008	0.006	0.0089	0.0123	0.0103	0.00489999	0.0099	0.0109	0.0109
	F	0.0247	0.0036	0.00799999	0.0082	0.0131	0.0111	0.00849999	0.00739999	0.0089	0.0096	0.0141	0.0825
	G	0.00910001	0.00670001	0.0079	0.00830001	0.0173	0.0064	0.00650001	0.0136	0.0116	0.0263	0.0183	0.080501
	H	0.0102	0.0071	0.0088	0.00910001	0.00760001	0.00839999	0.00839999	0.0098	0.0082	0.0104	0.0079	0.0796
2	<>	1	2	3	4	5	6	7	8	9	10	11	12		1	1				4CL-K	0.1	44.89	45.41±2.99	ND
	A	0.0087	0.0033	0.0118	0.0078	0.0122	0.0087	0.00729999	0.00489999	0.0105	0.00759999	0.0042	0.0082							11C1	0.21	134.57	134.82±17.11	CT196G(Leu)>CCG (Pro); GTT505(Val)>GTC(Val)
	B	0.0079	0.0086	0.000200003	0.0063	0.0063	0.013	0.0154	0.0042	0.0097	0.00849999	0.00719999	0.0353							2C1	0.2	111.47	126.05±26.71	CTG32 (Leu)>CTT(Leu); CT196G(Leu)>CCG (Pro);
	C	0.1997	0.00369999	0.00479999	0.00569999	0.00580001	0.00559999	0.00749999	0.0059	0.0064	0.0044	0.0087	0.00739999							24H10	0.18	68.42	76.20±8.01	GG119C(Gly)>GTC(Val)
	D	0.0042	0.0038	0.00669999	0.00289999	0.0017	0.0141	0.0043	0.0128	0.0053	0.00489999	0.0185	0.0042							35D5	0.16	67.19	63.46±7.92	586CTG588(Leu)>GTT(Val)
	E	0.0224	0.006	0.00410001	0.00390001	0.0034	0.0107	0.00390001	0.00119999	0.0034	0.0072	0.0026	0.00390001							45C7	0.19	70.03	58.76±10.88	GCA468(Ala)>GCG(Leu); G616GT(Gly)>AGT(Ser); GTG1437(Val)>GTA(Val)
	F	0.0059	0.0131	0.0104	0.0184	0.0118	0.00829999	0.0138	0.0028	0.013	0.00910001	0.0126	0.0634
	G	0.0064	0.0132	0.00480001	0.0112	0.0099	0.0064	0.0055	0.00660001	0.0035	0.00479999	0.0028	0.0695
	H	0.00569999	0.00590001	0.006	0.0481	0.0042	0.00480001	0.0044	0.00389999	0.006	0.007	0.00839999	0.08112
3	<>	1	2	3	4	5	6	7	8	9	10	11	12		1	0
	A	0.0172	0.000400007	0.00950001	0.0111	0.0714	0.0029	0.0035	0.00189999	0.0027	0.0269	0.0103	0.00420001
	B	0.00500001	0.00470001	0.0052	0.00910001	0.00210001	0.00319999	0.0042	0.0046	0.00560001	0.0015	0.00220001	0.0034
	C	0.00650001	0.091	0.025	0.0194	0.00470001	0.0034	0.0055	0.0068	0.0089	0.0029	0.00309999	0.0027
	D	0.0069	0.007	0.00930001	0.006	0.0059	0.00670001	0.0036	0.00319999	0.00220001	0.0015	0.0016	0.0078
	E	0.0121	0.0204	0.0247	0.00470001	0.013	0.0059	0.00649999	0.00840001	0.0028	0.00209999	0.00650001	0.00759999
	F	0.00839999	0.0616	0.0045	0.0064	0.0038	0.0011	0.0078	0.0033	0.0033	0.0734	0.0043	0.0709
	G	0.00830001	0.0191	0.007	0.00139999	0.00390001	0.00570001	0.00470001	0.0044	0.00539999	0.0037	0.00140001	0.0708
	H	0.00629999	0.0112	0.0202	0.0028	0.0529	0.0139	0.00580001	0.0068	0.00379999	0.0025	0.00569999	0.0847
4	<>	1	2	3	4	5	6	7	8	9	10	11	12		0	0
	A	0.0051	0.0019	0.00399999	0.0086	0.000599995	0.0035	0.0028	0.0133	0.000799999	0.0109	0.0044	0.00409999
	B	0.00559999	0.00579999	0.000400007	0.0109	0.0063	0.012	0.0054	0.00659999	0.0053	0.0064	0.00459999	0.0029
	C	0.0027	0.00539999	0.0114	0.0163	0.0111	0.00389999	0.00409999	0.0106	0.024	0.00490001	0.0175	0.0042
	D	0.0134	0.0052	0.009	0.00379999	0.00819999	0.0117	0.0191	0.0394	0.00780001	0.034	0.00390001	0.00650001
	E	0.00389999	0.0154	0.00400001	0.00309999	0.00729999	0.012	0.0358	0.00739999	0.00559999	0.00369999	0.0102	0.0109
	F	0.00470001	0.0069	0.00740001	0.0046	0.00300001	0.00570001	0.0113	0.00850001	0.0151	0.014	0.0118	0.0803
	G	0.0072	0.029	0.0078	0.0061	0.0086	0.0844	0.0139	0.0098	0.0094	0.00979999	0.0118	0.0807
	H	0.0042	0.0109	0.0109	0.0045	0.00500001	0.0061	0.0117	0.0122	0.00740001	0.0151	0.0132	0.0611
5	<>	1	2	3	4	5	6	7	8	9	10	11	12		1	0
	A	0.0099	0.0086	0.0301	0.0069	0.0191	0.0028	0.0115	0.0064	0.0033	0.0027	0.0134	0.0173
	B	0.0082	0.0073	0.00220001	0.011	0.00379999	0.0145	0.0028	0.0052	0.00770001	0.0144	0.0364	0.0088
	C	0.000799999	0.00220001	0.00590001	0.0051	0.00639999	0.00580001	0.0046	0.001	0.00929999	0.006	0.00220001	0.0061
	D	0.00300001	0.008	0.0011	0.0011	0.0028	0.0937	0.0034	0.00229999	0.00320001	0.00739999	0.005	0.0043
	E	0.00299999	0.0025	0.0323	0.0042	0.00359999	0.00330001	0.00230001	0.0306	0.0199	0.0055	0.0104	0.0079
	F	0.00569999	0.00299999	0.00289999	0.002	0.0044	0.00340001	0.0028	0.0015	0.00719999	0.0052	0.0062	0.0708
	G	0.00310001	0.0272	0.0117	0.0147	0.0261	0.0105	0.0049	0.0174	0.0017	0.0059	0.00399999	0.0608
	H	0.0194	0.00579999	0.0072	0.0243	0.016	0.0197	0.0187	0.015	0.00210001	0.0045	0.0099	0.0813
6	<>	1	2	3	4	5	6	7	8	9	10	11	12		0	0
	A	0.0108	0.0227	0.0055	0.00489999	0.0343	0.0062	0.00490001	0.0029	0.00759999	0.0086	0.00680001	0.0094
	B	0.0059	0.00480001	0.00590001	0.0061	0.00579999	0.0134	0.0052	0.0164	0.0026	0.00489999	0.00480001	0.00770001
	C	0.00639999	0.00310001	0.0072	0.00390001	0.0119	0.00479999	0.0078	0.00569999	0.0096	0.0613	0.006	0.0096
	D	0.0051	0.00289999	0.00510001	0.006	0.0303	0.0059	0.0055	0.03	0.007	0.00629999	0.0042	0.0053
	E	0.0059	0.0269	0.00809999	0.0132	0.00929999	0.00639999	0.0844	0.0118	0.00420001	0.00649999	0.0232	0.007
	F	0.00690001	0.0061	0.0061	0.00729999	0.00650001	0.00480001	0.00680001	0.00629999	0.0086	0.00700001	0.0052	0.0703
	G	0.00570001	0.0063	0.00579999	0.0324	0.0094	0.0103	0.0318	0.0109	0.00490001	0.0071	0.00930001	0.0817
	H	0.0069	0.0356	0.006	0.0212	0.00559999	0.0059	0.00480001	0.0741	0.0062	0.014	0.00740001	0.0827
7	<>	1	2	3	4	5	6	7	8	9	10	11	12		0	0
	A	0.0069	0.00910001	0.00979999	0.0399	0.0097	0.0119	0.0211	0.0366	0.0128	0.0078	0.0205	0.0141
	B	0.0103	0.00420001	0.00489999	0.008	0.0071	0.0077	0.00849999	0.005	0.000499994	0.0139	0.0097	0.0115
	C	0.0184	0.0071	0.006	0.00470001	0.0086	0.0084	0.0077	0.0079	0.007	0.0095	0.00740001	0.0109
	D	0.0147	0.0088	0.0081	0.0089	0.0079	0.0085	0.0204	0.00650001	0.014	0.0107	0.0151	0.0212
	E	0.0051	0.008	0.0081	0.008	0.006	0.0089	0.0123	0.0103	0.00489999	0.0099	0.0109	0.0109
	F	0.0247	0.0036	0.00799999	0.0082	0.0131	0.0111	0.00849999	0.00739999	0.0089	0.0096	0.0141	0.0825
	G	0.00910001	0.00670001	0.0079	0.00830001	0.0173	0.0064	0.00650001	0.0136	0.0116	0.0263	0.0183	0.0806
	H	0.0102	0.0071	0.0088	0.00910001	0.00760001	0.00839999	0.00839999	0.0098	0.0082	0.0104	0.0079	0.0656
8	<>	1	2	3	4	5	6	7	8	9	10	11	12		1	0
	A	0.0062	0.0077	0.0699	0.00139999	0.0053	0.0017	0.00189999	0.008	0.0052	0.0059	0.0018	0.0068
	B	0.00759999	0.0086	0.0052	0.00690001	0.00400001	0.0045	0.00490001	0.0069	0.0034	0.00369999	0.031	0.025
	C	0.0069	0.0056	0.001	0.0042	0.00610001	0.0057	0.0076	0.00409999	0.0055	0.0043	0.0073	0.00659999
	D	0.00400001	0.0342	0.0046	0.00569999	0.00399999	0.0115	0.0062	0.0137	0.0009	0.0087	0.00189999	0.00639999
	E	0.00659999	0.0337	0.0035	0.0081	0.007	0.009	0.0062	0.0631	0.0095	0.0088	0.00759999	0.0097
	F	0.0216	0.00700001	0.0144	0.0105	0.0037	0.0044	0.0061	0.0082	0.0132	0.0063	0.0072	0.061
	G	0.0073	0.0081	0.0097	0.0086	0.0179	0.0044	0.00579999	0.00579999	0.0868	0.0069	0.0116	0.0714
	H	0.0137	0.00849999	0.00569999	0.0064	0.0068	0.0102	0.0507	0.0278	0.012	0.00139999	0.0227	0.0681
9	<>	1	2	3	4	5	6	7	8	9	10	11	12		0	0
	A	0.0036	0.00809999	0.0079	0.0071	0.00409999	0.0672	0.0035	0.0017	0.0331	0.00279999	0.0034	0.0043
	B	0.00029999	0.0086	0.00390001	0.0018	0.000799999	0.00319999	0.00999999	0.00229999	0.0019	0.0111	0.0036	0.0033
	C	0.0423	0.0037	0.0028	0.00129999	0.0175	0.0043	0.005	0.0062	0.0071	0.00319999	0.00560001	0.005
	D	0.0255	0.0042	0.0033	0.00670001	0.0029	0.0042	0.00420001	0.00240001	0.0111	0.0019	0.0017	0.00639999
	E	0.0089	0.0101	0.0166	0.00210001	0.0029	0.00309999	0.00409999	0.0133	0.0508	0.0071	0.0082	0.00749999
	F	0.000400007	0.00590001	0.008	0.0111	0.00400001	0.00299999	0.0029	0.00210001	0.0017	0.0042	0.0129	0.0659
	G	0.00580001	0.0117	0.0115	0.00389999	0.0046	0.0169	0.0483	0.0192	0.0097	0.0046	0.0139	0.081
	H	0.0126	0.00950001	0.0079	0.0184	0.00220001	0.0103	0.0184	0.005	0.0131	0.014	0.00580001	0.063
10	<>	1	2	3	4	5	6	7	8	9	10	11	12		0	0
	A	0.00960001	0.00669999	0.0121	0.0593	0.00680001	0.039	0.00660001	0.00770001	0.007	0.008	0.0116	0.0062
	B	0.00840001	0.007	0.0133	0.0197	0.0119	0.0107	0.0112	0.0133	0.0102	0.0267	0.012	0.0103
	C	0.0285	0.035	0.0121	0.017	0.0116	0.011	0.008	0.0137	0.0064	0.00929999	0.012	0.00909999
	D	0.0144	0.0116	0.0571	0.012	0.0089	0.0131	0.0116	0.0069	0.0115	0.00919999	0.0118	0.0102
	E	0.00989999	0.0095	0.0087	0.0105	0.0061	0.0105	0.0062	0.006	0.00229999	0.0086	0.0086	0.00829999
	F	0.0135	0.0134	0.0098	0.00920001	0.0516	0.0132	0.009	0.0038	0.0038	0.00650001	0.00740001	0.0536
	G	0.00669999	0.0071	0.0079	0.012	0.0121	0.0121	0.005	0.0025	0.0017	0.0118	0.00849999	0.0594
	H	0.0449	0.0079	0.0104	0.0111	0.00739999	0.00989999	0.0077	0.007	0.0114	0.0094	0.0565	0.0547
11	<>	1	2	3	4	5	6	7	8	9	10	11	12		1	1
	A	0.0025	0.00570001	0.0034	0.00560001	0.001	0.00029999	0.000200003	0.00650001	0.0688	0.0471	0.00479999	0.0072
	B	0.00590001	0.00729999	0.00750001	0.0078	0.0034	0.00320001	0.0063	0.00849999	0.00240001	0.0045	0.00669999	0.00930001
	C	0.2063	0.0147	0.00759999	0.006	0.00319999	0.0052	0.0051	0.00650001	0.0042	0.00770001	0.0124	0.0061
	D	0.00199999	0.0116	0.05	0.00120001	0.00749999	0.0159	0.0101	0.0009	0.0107	0.0238	0.00750001	0.0053
	E	0.0433	0.00680001	0.00669999	0.0054	0.00480001	0.00649999	0.0774	0.0052	0.00470001	0.00650001	0.0159	0.0121
	F	0.0209	0.00840001	0.00830001	0.00680001	0.0543	0.0043	0.0016	0.0046	0.00549999	0.0169	0.002	0.0825
	G	0.012	0.0796	0.0034	0.00469999	0.0051	0.0316	0.0081	0.00559999	0.007	0.0109	0.0081	0.0648
	H	0.0077	0.0069	0.00819999	0.0068	0.0069	0.00570001	0.005	0.0181	0.0098	0.00660001	0.00489999	0.0695
12	<>	1	2	3	4	5	6	7	8	9	10	11	12		1	0
	A	0.0111	0.0079	0.00639999	0.0018	0.0037	0.00830001	0.0052	0.00500001	0.006	9.99868e-05	0.00750001	0.00469999
	B	0.00389999	0.00739999	0.0119	0.0025	0.00569999	0.0187	0.000699997	0.0028	0.006	0.0063	0.00309999	0.0011
	C	0.00680001	0.0017	0.0029	0.00210001	0.0027	0.0033	0.0033	0.00569999	0.000200003	0.002	0.0201	0.00850001
	D	0.00319999	0.002	0.00570001	0.0102	0.000799999	0.00210001	0.0114	0.0011	0.0072	0.0009	0.0256	0.0019
	E	0.0018	0.00560001	0.0081	0.000799999	0.0123	0.0099	0.0174	0.0071	0.00389999	9.99868e-05	0.000599995	0.0026
	F	0.00729999	0.00279999	0.0186	0.00120001	0.0929	0.0043	0.0099	0.0098	0.0038	0.0042	0.0029	0.067
	G	0.000399992	0.0234	0.0136	0.000100002	0.0009	0.00489999	0.0663	0.0094	0.009	0.00420001	0.0016	0.0682
	H	0.0118	0.0142	0.079	0.0101	0.0152	0.00760001	0.0009	0.000799999	0.0034	0.0086	0.0231	0.0774
13	<>	1	2	3	4	5	6	7	8	9	10	11	12		0	0
	A	0.0692	0.0305	0.0077	0.0432	0.00389999	0.0144	0.0174	0.0164	0.0016	0.0053	0.000500008	0.00489999
	B	0.00570001	0.0173	0.0132	0.0035	0.0053	0.00300001	0.0026	0.00210001	0.000800014	0.000200003	0.005	0.000700012
	C	0.00279999	0.00489999	0.00410001	0.00309999	0.00559999	0.00300001	0.00230001	0.007	0.0153	0.0071	0.0025	0.00199999
	D	0.0077	0.00649999	0.0024	0.0141	0.0099	0.00330001	0.001	0.000200003	0.0072	0.000200003	0.0471	0.0025
	E	0.0034	0.0053	0.00619999	0.00309999	0.00210001	0.0015	0.00479999	0.0051	0.0245	0.00340001	0.007	0.00920001
	F	0.00490001	0.00220001	0.0108	0.005	0.0744	0.0044	0.011	0.0035	0.0051	0.000999987	0.0015	0.074
	G	0.00830001	0.02	0.00409999	0.00449999	0.0103	0.0036	0.0082	0.000799999	0.000899985	0.0044	0.0068	0.0685
	H	0.0154	0.0068	0.0122	0.0108	0.0115	0.0106	0.00470001	0.033	0.001	0.00029999	0.001	0.0832
14	<>	1	2	3	4	5	6	7	8	9	10	11	12		0	0
	A	0.00809999	0.00979999	0.00960001	0.00570001	0.00379999	0.0051	0.0353	0.00230001	0.0019	0.0064	0.0148	0.0222
	B	0.009	0.00639999	0.0095	0.00590001	0.0061	0.042	0.0077	0.005	0.0051	0.00759999	0.00750001	0.0028
	C	0.0068	0.00569999	0.0042	0.0027	0.0017	0.0034	0.0025	0.0068	0.0352	0.00539999	0.0073	0.01
	D	0.0024	0.0121	0.00480001	0.0088	0.0516	0.00989999	0.008	0.000799999	0.0161	0.00199999	0.0072	0.00560001
	E	0.00549999	0.0245	0.00139999	0.001	0.0033	0.00320001	0.0044	0.00129999	0.00210001	0.0713	0.0111	0.0106
	F	0.0078	0.000300005	0.00219999	0.0421	0.0137	0.0089	0.015	0.00390001	0.007	0.0077	0.0112	0.0706
	G	0.00229999	0.0079	0.0079	0.0036	0.0134	0.0362	0.00669999	0.0036	0.0099	0.0061	0.0106	0.0808
	H	0.00409999	0.0045	0.0123	0.00409999	0.0035	0.00750001	0.00489999	0.00579999	0.00409999	9.99868e-05	0.00489999	0.08
15	<>	1	2	3	4	5	6	7	8	9	10	11	12		0	0
	A	0.0172	0.0713	0.0098	0.0143	0.015	0.00660001	0.00629999	0.00650001	0.0063	0.0262	0.0222	0.0147
	B	0.0103	0.0129	0.00740001	0.0087	0.0136	0.0131	0.0155	0.0123	0.0102	0.00899999	0.0102	0.0108
	C	0.0125	0.0139	0.0087	0.0132	0.0124	0.0097	0.0138	0.00740001	0.0094	0.0097	0.0122	0.0129
	D	0.0123	0.0133	0.0142	0.0077	0.011	0.0082	0.013	0.009	0.0133	0.014	0.0122	0.011
	E	0.00830001	0.0081	0.0128	0.014	0.0186	0.00670001	0.0147	0.0119	0.0128	0.0116	0.0111	0.0175
	F	0.0063	0.0096	0.00910001	0.0258	0.0079	0.0095	0.0129	0.0189	0.00569999	0.0202	0.0139	0.0778
	G	0.0094	0.0165	0.0124	0.0068	0.0119	0.0109	0.0124	0.0124	0.0237	0.0145	0.013	0.0767
	H	0.00750001	0.0107	0.0177	0.011	0.00929999	0.0086	0.0123	0.0137	0.00920001	0.0249	0.0173	0.0725
16	<>	1	2	3	4	5	6	7	8	9	10	11	12		0	0
	A	0.0178	0.00930001	0.0138	0.0081	0.0106	0.0156	0.00809999	0.006	0.0101	0.00850001	0.0191	0.0106
	B	0.00830001	0.0106	0.0108	0.0051	0.0082	0.0098	0.00839999	0.0095	0.0088	0.012	0.00610001	0.0109
	C	0.00850001	0.0103	0.0355	0.0069	0.0126	0.0127	0.007	0.00650001	0.0134	0.0072	0.007	0.0062
	D	0.0111	0.0064	0.00560001	0.0314	0.0221	0.007	0.0078	0.0087	0.00839999	0.007	0.0653	0.0087
	E	0.0104	0.0131	0.00649999	0.0071	0.00760001	0.011	0.013	0.00480001	0.0073	0.0077	0.0101	0.00739999
	F	0.008	0.0132	0.0118	0.0162	0.0121	0.0479	0.0075	0.0184	0.0069	0.0151	0.0028	0.0745
	G	0.0174	0.0218	0.0333	0.0121	0.0071	0.0053	0.00619999	0.0111	0.012	0.0144	0.0169	0.0566
	H	0.0109	0.0089	0.0116	0.0143	0.00320001	0.0127	0.00829999	0.0149	0.0218	0.0129	0.0217	0.0678
17	<>	1	2	3	4	5	6	7	8	9	10	11	12		0	0
	A	0.015	0.0166	0.0059	0.00739999	0.00829999	0.0072	0.0355	0.0103	0.0078	0.0077	0.0156	0.0103
	B	0.0177	0.0089	0.0102	0.00750001	0.0045	0.00549999	0.006	0.0122	0.0063	0.0064	0.0096	0.00750001
	C	0.00849999	0.0037	0.0348	0.0283	0.0089	0.0061	0.0211	0.0207	0.0055	0.0072	0	0.00850001
	D	0.0166	0.009	0.0073	0.0077	0.0059	0.00749999	0.0081	0.0081	0.000200003	0.0077	0.0294	0.00929999
	E	0.013	0.00860001	0.012	0.00690001	0.0097	0.0115	0.0043	0.0131	0.0144	0.00760001	0.0081	0.0109
	F	0.00839999	0.00579999	0.0061	0.00829999	0.00889999	0.0105	0.0212	0.0221	0.0179	0.0106	0.0086	0.0639
	G	0.0203	0.0082	0.0128	0.0117	0.0079	0.0101	0.0153	0.00610001	0.0735	0.00670001	0.0168	0.0604
	H	0.00570001	0.0169	0.00749999	0.00649999	0.0166	0.0145	0.0121	0.00629999	0.00839999	0.0136	0.0155	0.0736
18	<>	1	2	3	4	5	6	7	8	9	10	11	12		0	0
	A	0.0097	0.0109	0.013	0.0102	0.00659999	0.0066	0.0089	0.0105	0.0113	0.00739999	0.006	0.00930001
	B	0.0111	0.0077	0.0096	0.0106	0.0072	0.0114	0.0179	0.0095	0.0117	0.0119	0.0073	0.0097
	C	0.0109	0.0111	0.0089	0.00650001	0.0077	0.00760001	0.00830001	0.012	0.0151	0.0096	0.00309999	0.0052
	D	0.0109	0.0114	0.0125	0.0109	0.0156	0.0141	0.0175	0.0077	0.0068	0.0063	0.0161	0.0121
	E	0.0095	0.0205	0.0158	0.0104	0.0135	0.0199	0.0175	0.0113	0.0088	0.0151	0.0175	0.0091
	F	0.0155	0.0146	0.0125	0.0116	0.0135	0.0115	0.0136	0.0141	0.02	0.0237	0.0183	0.0675
	G	0.0176	0.0095	0.016	0.0125	0.0089	0.0098	0.0138	0.0143	0.0178	0.017	0.0127	0.0854
	H	0.009	0.0159	0.0188	0.0162	0.0181	0.0185	0.0297	0.0187	0.009	0.0395	0.0151	0.0771
19	<>	1	2	3	4	5	6	7	8	9	10	11	12		1	0
	A	0.0112	0.0128	0.0082	0.0071	0.0103	0.0052	0.0035	0.00639999	0.019	0.0086	0.00659999	0.0215
	B	0.0208	0.0156	0.0166	0.0124	0.00379999	0.0089	0.0077	0.00899999	0.0104	0.00910001	0.00759999	0.0054
	C	0.0054	0.00979999	0.00579999	0.0095	0.0138	0.00749999	0.0099	0.0191	0.0209	0.011	0.0105	0.0071
	D	0.0242	0.00969999	0.0115	0.0947	0.0629	0.008	0.00840001	0.0061	0.009	0.0107	0.0104	0.00680001
	E	0.0129	0.0217	0.016	0.0115	0.0107	0.0124	0.0073	0.015	0.0098	0.0068	0.0251	0.008
	F	0.0107	0.0109	0.00659999	0.012	0.00469999	0.00819999	0.00670001	0.0079	0.0122	0.011	0.0101	0.0512
	G	0.00390001	0.0088	0.0171	0.0107	0.0081	0.0116	0.0111	0.0061	0.0097	0.014	0.0116	0.0791
	H	0.0271	0.00930001	0.00930001	0.0138	0.0097	0.011	0.0046	0.0107	0.0143	0.00759999	0.00850001	0.0603
20	<>	1	2	3	4	5	6	7	8	9	10	11	12		0	0
	A	0.0091	0.0136	0.0131	0.0129	0.0716	0.00830001	0.0082	0.0215	0.0108	0.0115	0.0101	0.0225
	B	0.0162	0.0156	0.0159	0.0144	0.026	0.0112	0.01	0.009	0.0082	0.0066	0.0112	0.00830001
	C	0.0232	0.0104	0.0087	0.0106	0.0088	0.0109	0.00910001	0.00840001	0.0118	0.0106	0.0132	0.008
	D	0.0144	0.0087	0.0098	0.0133	0.00799999	0.0119	0.00930001	0.00669999	0.0149	0.0225	0.0128	0.0178
	E	0.0087	0.00629999	0.0062	0.00910001	0.0112	0.0104	0.0046	0.0079	0.0082	0.00960001	0.0115	0.0094
	F	0.0096	0.0119	0.0095	0.00910001	0.00739999	0.00639999	0.0335	0.0069	0.011	0.0063	0.0081	0.0837
	G	0.00930001	0.0167	0.0095	0.00560001	0.0072	0.0069	0.0103	0.0133	0.0088	0.0114	0.0124	0.0731
	H	0.01	0.0088	0.0121	0.0063	0.009	0.0202	0.00910001	0.0062	0.0088	0.0055	0.00680001	0.0618
21	<>	1	2	3	4	5	6	7	8	9	10	11	12		0	0
	A	0.0256	0.0152	0.0089	0.0098	0.00310001	0.007	0.0081	0.00680001	0.00729999	0.007	0.0054	0.00660001
	B	0.0115	0.0196	0.011	0.0102	0.0091	0.0087	0.00909999	0.0123	0.021	0.0126	0.00919999	0.0059
	C	0.0089	0.0303	0.0064	0.00950001	0.0102	0.0077	0.00830001	0.00829999	0.0046	0.00629999	0.0416	0.00650001
	D	0.0107	0.0096	0.0077	0.0197	0.0061	0.0088	0.0237	0.0071	0.00999999	0.0098	0.0134	0.00749999
	E	0.0051	0.0086	0.0069	0.0104	0.0138	0.006	0.0036	0.009	0.0179	0.00759999	0.0216	0.00899999
	F	0.0064	0.00830001	0.0103	0.0101	0.00920001	0.0063	0.0048	0.008	0.00650001	0.0116	0.0082	0.0607
	G	0.00750001	0.0132	0.0059	0.00830001	0.006	0.00830001	0.0059	0.0128	0.0082	0.0154	0.0112	0.0781
	H	0.0135	0.0149	0.000100002	0.001	0.0125	0.0016	0.0027	0.0086	0.000500008	0.00899999	0.00409999	0.0775
22	<>	1	2	3	4	5	6	7	8	9	10	11	12		0	0
	A	0.00979999	0.0088	0.0028	0.007	0.0084	0.0128	0.0076	0.0121	0.0058	0.0096	0.0151	0.0144
	B	0.0106	0.0229	0.0136	0.0102	0.0104	0.0094	0.0105	0.0111	0.0061	0.0122	0.016	0.0186
	C	0.0229	0.0201	0.0225	0.0179	0.0143	0.0141	0.011	0.00660001	0.0195	0.0201	0.0196	0.00979999
	D	0.009	0.0123	0.0127	0.0377	0.0153	0.0086	0.011	0.0123	0.0099	0.0122	0.0152	0.00690001
	E	0.0168	0.0127	0.0154	0.0114	0.0113	0.0094	0.0105	0.0137	0.0161	0.0133	0.0303	0.0099
	F	0.0173	0.0139	0.0088	0.0107	0.00660001	0.00830001	0.0112	0.0073	0.0296	0.0238	0.00910001	0.0772
	G	0.0102	0.0105	0.008	0.0102	0.0094	0.011	0.0086	0.0106	0.0102	0.0101	0.0226	0.0639
	H	0.0168	0.00829999	0.0063	0.0081	0.0215	0.00950001	0.00899999	0.0122	0.0185	0.018	0.0108	0.0849
23	<>	1	2	3	4	5	6	7	8	9	10	11	12		0	0
	A	0.0106	0.00760001	0.0062	0.0079	0.0111	0.0121	0.0116	0.00650001	0.0063	0.0062	0.00969999	0.0096
	B	0.0082	0.00560001	0.0131	0.0073	0.0069	0.007	0.00850001	0.0009	0.0127	0.00849999	0.00649999	0.0068
	C	0.0103	0.00940001	0.008	0.0071	0.0151	0.0062	0.0073	0.0113	0.00899999	0.00759999	0.0078	0.0069
	D	0.019	0.00919999	0.0149	0.0156	0.0104	0.0061	0.0094	0.0079	0.00850001	0.0073	0.0077	0.00760001
	E	0.00929999	0.0109	0.0106	0.0101	0.0184	0.0073	0.0079	0.00940001	0.00910001	0.0101	0.0078	0.0086
	F	0.011	0.00819999	0.0221	0.00750001	0.0119	0.0127	0.0088	0.0512	0.011	0.000799999	0.000700004	0.0615
	G	0.0213	0.0096	0.00579999	0.00309999	0.024	0.0071	0.00399999	0.0101	0.00399999	0.0044	0.0273	0.0634
	H	0.00830001	0.0079	0.008	0.00860001	0.0248	0.0071	0.00870001	0.00570001	0.0197	0.0202	0.018	0.0607
24	<>	1	2	3	4	5	6	7	8	9	10	11	12		0	1
	A	0.0137	0.0156	0.0269	0.008	0.00830001	0.00729999	0.0273	0.0114	0.011	0.0082	0.00579999	0.0087
	B	0.0192	0.0104	0.0199	0.0194	0.0187	0.00849999	0.0187	0.0151	0.0144	0.0178	0.00650001	0.0155
	C	0.0711	0.0115	0.0241	0.0204	0.0073	0.0196	0.0101	0.0127	0.00830001	0.0188	0.0145	0.006
	D	0.0123	0.0124	0.0144	0.0149	0.026	0.0356	0.0214	0.00560001	0.00950001	0.0268	0.0165	0.0134
	E	0.0179	0.0256	0.0154	0.00819999	0.0129	0.0144	0.00830001	0.0072	0.00849999	0.0196	0.0163	0.0105
	F	0.0234	0.0229	0.0124	0.0104	0.0175	0.0055	0.00650001	0.0079	0.00569999	0.00750001	0.0071	0.0622
	G	0.0097	0.0107	0.0095	0.00660001	0.0106	0.0736	0.0135	0.00910001	0.0157	0.0113	0.0186	0.0702
	H	0.0147	0.0268	0.0046	0.0183	0.0035	0.0275	0.0217	0.0165	0.0095	0.179	0.0256	0.071
25	<>	1	2	3	4	5	6	7	8	9	10	11	12		0	0
	A	0.0107	0.0077	0.0143	0.0052	0.0637	0.0028	0.00690001	0.0101	0.0036	0.005	0.00830001	0.00300001
	B	0.005	0.0082	0.00740001	0.006	0.00189999	0.00299999	0.00310001	0.00930001	0.0115	0.0142	0.0046	0.0382
	C	0.00580001	0.0072	0.0273	0.00489999	0.00299999	0.00289999	0.0035	0.0088	0.0228	0.0077	0.0038	0.00109999
	D	0.00389999	0.00570001	0.0053	0.0105	0.07901	0.00849999	0.015	0.00470001	0.0054	0.0245	0.0053	0.0128
	E	0.00660001	0.0164	0.009	0.0193	0.0095	0.0072	0.0684	0.0105	0.0116	0.00670001	0.00910001	0.007
	F	0.0371	0.0086	0.00579999	0.0201	0.00580001	0.0137	0.0072	0.00850001	0.0087	0.0079	0.00940001	0.0824
	G	0.0078	0.0088	0.00669999	0.0191	0.0089	0.0071	0.0137	0.00739999	0.00940001	0.00500001	0.0078	0.0704
	H	0.0111	0.00649999	0.019	0.008	0.0196	0.00659999	0.0094	0.00690001	0.0117	0.007	0.0133	0.0705
26	<>	1	2	3	4	5	6	7	8	9	10	11	12		0	0
	A	0.0286	0.0452	0.0018	0.0013	0.0037	0.0027	0.0055	0.0106	0.0013	0.00539999	0.00539999	0.0021
	B	0.0053	0.0109	0.004	0.0052	0.00629999	0.0064	0.0184	0.0207	0.00780001	0.0066	0.0061	0.00690001
	C	0.0058	0.004	0.0079	0.0027	0.002	0.0072	0.0023	0.0049	0.00889999	0.0104	0.0139	0.000600003
	D	0.0043	0.0224	0.0022	0.0043	0.00369999	0.00359999	0.00579999	0.0031	0.00470001	0.0036	0.0072	0.0078
	E	0.0026	0.0122	0.0025	0.0045	0.0013	0.00740001	0.00619999	0.0025	0.0056	0.0028	0.0054	0.005
	F	0.0271	0.0056	0.0026	0.0243	0.0029	0.0114	0.0049	0.00759999	0.0088	0.0046	0.0161	0.0825
	G	0.0036	0.00409999	0.00720001	0.0026	0.0035	0.0056	0.0051	0.0037	0.007	0.0053	0.00750001	0.071
	H	0.0063	0.004	0.0089	0.0052	0.042	0.00560001	0.0049	0.00409999	0.0079	0.005	0.0159	0.07
27	<>	1	2	3	4	5	6	7	8	9	10	11	12		0	0
	A	0.0053	0.0026	0.0027	0.00120001	0.0047	0.002	0.0043	0.0029	0.0048	0.00489999	0.0024	0.00450001
	B	0.003	0.0049	0.00300001	0.0028	0.0081	0.0068	0.00800001	0.0073	0.0078	0.0022	0.0041	0.0055
	C	0.0098	0.0033	0.0034	0.0035	0.0059	0.0094	0.0033	0.0079	0.0278	0.0028	0.006	0.0031
	D	0.0027	0.0033	0.0083	0.00210001	0.0025	0.0043	0.000600003	0.00319999	0.0027	0.006	0.0026	0.0029
	E	0.0017	0.0009	0.0016	0.000999995	0.0025	0.0047	0.0431	0.0015	0.0023	0.0016	0.0046	0.0043
	F	0.0114	0.0034	0.0252	0.0011	0.0024	0.0029	0.000500001	0.0019	0.00539999	0.0073	0.0038	0.0608
	G	0.0026	0.0198	0.002	0.0036	0.003	0.0042	0.000499994	0.0077	0.0076	0.0131	0.0112	0.064
	H	0.0049	0.0029	0.0055	0.0037	0.0044	0.0048	0.00189999	0.0033	0.00210001	0.0031	0.0035	0.0471
28	<>	1	2	3	4	5	6	7	8	9	10	11	12		0	0
	A	0.00910001	0.0061	0.006	0.00309999	0.0048	0.0191	0.008	0.0409	0.00479999	0.0038	0.0037	0.00299999
	B	0.0292	0.0042	0.0224	0.0044	0.0017	0.00470001	0.0027	0.0357	0.0043	0.0009	0.0052	0.0113
	C	0.0029	0.0016	0.0025	0.000699997	0.0042	0.0044	0.0161	0.0029	0.00430001	0.00489999	0.0103	0.0034
	D	0.0035	0.0049	0.0015	0.000299998	0.000100002	0.00610001	0.0013	0.00139999	0.0041	0.000699997	0.0484	0.0033
	E	0.0033	0.0185	0.00510001	0.0044	0.00489999	0.002	0.005	0.00409999	0.00409999	0.0018	0.00129999	0.0037
	F	0.0053	0.0021	0.0025	0.0183	0.001	0.0062	0.0025	0.0028	0.0016	0.0493	0	0.0606
	G	0.00560001	0.013	0.0043	0.0042	0.0025	0.0448	0.0438	0.00240001	0.0149	0.0035	0.0689	0.0799
	H	0.00409999	0.0033	0.0095	0.0041	0.0026	0.001	0.0822	0.0024	0.0064	0.0042	0.0034	0.0593
29	<>	1	2	3	4	5	6	7	8	9	10	11	12		0	0
	A	0.00360001	0.0232	0.00129999	0.00580001	0.0072	0.00300001	0.0021	0.0037	0.0052	0.0017	0.00570001	0.0061
	B	0.00379999	0.0154	0.0045	0.0077	0.005	0.0038	0.00299999	0.00470001	0.0024	0.0024	0.0023	0.0329
	C	0.0243	0.0114	0.000599995	0.000700012	0.0131	0.00459999	0.0031	0.0183	0.0167	0.0059	0.0077	0.013
	D	0.0253	0.00560001	0.000199996	0.0034	0.0019	0.0036	0.0019	0.0034	0.0055	0.0026	0.005	0.0163
	E	0.0031	0.013	0.0053	0.00170001	0.00960001	0.004	0.0012	0.0017	0.0022	0.0018	0.0097	0.000699997
	F	0.0037	0.0026	0.0109	0.00319999	0.0517	0.00300001	0.0027	0.0026	0.00490001	0.0012	0.009	0.0565
	G	0.00480001	0.0033	0.021	0.0045	0.00459999	0.000299998	0.001	0.0272	0.00250001	0.0097	0.00390001	0.074
	H	0.0062	0.00379999	0.0062	0.00470001	0.000500001	0.0582	0.0059	0.0037	0.0022	0.0025	0.0458	0.0687
30	<>	1	2	3	4	5	6	7	8	9	10	11	12		0	0
	A	0.0154	0.0038	0.00220001	0.0479	0.0053	0.0053	0.00260001	0.0026	0.0055	0.0018	0.0024	0.0044
	B	0.0054	0.005	0.00480001	0.0164	0.00399999	0.0026	0.00390001	0.00319999	0.0071	0.00319999	0.0035	0.0054
	C	0.0089	0.0086	0.0033	0.0109	0.0035	0.0029	0.00130001	0.0191	0.00480001	0.0035	0.0086	0.00409999
	D	0.00680001	0.0068	0.0027	0.00659999	0.00579999	0.0063	0.0033	0.0117	0.0063	0.000499994	0.0042	0.0037
	E	0.0034	0.0043	0.0107	0.00400001	0.0055	0.00580001	0.0121	0.00560001	0.0328	0.00470001	0.0116	0.00920001
	F	0.0029	0.0192	0.00219999	0.0018	0.00560001	0.00470001	0.00299999	0.0096	0.0037	0.0027	0.005	0.0719
	G	0.0072	0.00409999	0.0046	0.0045	0.00649999	0.00780001	0.00029999	0.035	0.0044	0.00390001	0.0071	0.0843
	H	0.00560001	0.012	0.0054	0.006	0.0051	0.00590001	0.007	0.0109	0.0055	0.005	0.00559999	0.0624
31	<>	1	2	3	4	5	6	7	8	9	10	11	12		0	0
	A	0.00539999	0.00340001	0.0045	0.00430001	0.0248	0.0039	0.0024	0.0167	0.0048	0.00430001	0.0064	0.0054
	B	0.0623	0.0064	0.0034	0.0101	0.00369999	0.0078	0.00479999	0.0035	0.0045	0.0035	0.0038	0.0031
	C	0.0027	0.00229999	0.0026	0.00920001	0.0063	0.00409999	0.0025	0.00240001	0.0042	0.0119	0.0286	0.0039
	D	0.0033	0.00479999	0.00750001	0.00140001	0.0027	0.00420001	0.0046	0.0124	0.0039	0.00210001	0.0052	0.0042
	E	0.0225	0.00510001	0.0028	0.013	0.0046	0.00389999	0.00410001	0.00649999	0.0045	0.0054	0.007	0.0122
	F	0.0539	0.0036	0.00490001	0.00309999	0.0288	0.00500001	0.00659999	0.006	0.0275	0.00139999	0.0045	0.05
	G	0.0044	0.0043	0.00399999	0.0233	0.00300001	0.0042	0.00320001	0.0043	0.0037	0.0061	0.0052	0.0615
	H	0.0051	0.0054	0.00469999	0.00480001	0.0205	0.0068	0.00469999	0.00750001	0.0024	0.00299999	0.00399999	0.06
32	<>	1	2	3	4	5	6	7	8	9	10	11	12		0	0
	A	0.013	0.0082	0.00930001	0.0009	0.0046	0.0061	0.0114	0.0061	0.00470001	0.000699997	0.000200003	0.00319999
	B	0.000100002	0.00590001	0.00500001	0.0024	0.0088	0.0044	0.00490001	0.00130001	0.0135	0.0115	0.00659999	0.0035
	C	0.0195	0.00559999	0.00459999	0.00849999	0.0062	0.00759999	0.00830001	0.002	0.001	0.0015	0.00300001	0.012
	D	0.0217	0.00840001	0.00480001	0.00989999	0.0138	0.0104	0.00469999	0.0017	0.0111	0.0233	0.00570001	0.00150001
	E	0.0063	0.0327	0.00639999	0.00670001	0.0086	0.00650001	0.00489999	0.0018	0.00579999	0.0033	0.0118	0.00389999
	F	0.00759999	0.0306	0.0079	0.0132	0.0351	0.00220001	0.0089	0.00340001	0.0089	0.0064	0.00220001	0.0695
	G	0.00480001	0.00950001	0.0081	0.0096	0.0069	0.0116	0.00560001	0.0046	0.0079	0.0055	0.0062	0.0707
	H	0.00319999	0.0118	0.0011	0.0054	0.0551	0.006	0.0019	0.0035	0.0241	0.0051	0.0094	0.0806
33	<>	1	2	3	4	5	6	7	8	9	10	11	12		0	0
	A	0.0035	0.0021	0.0048	0.00310001	0.0018	0.0038	0.0012	0.0027	0.0033	0.0027	0.0009	0.0024
	B	0.0165	0.0067	0.000799999	0.0115	0.0037	0.0037	0.0036	0.0138	0.0245	0.000300005	0.0036	0.0026
	C	0.0043	0.0025	0.0015	0.0047	0.0024	0.0037	0.018	0.0042	0.002	0.0119	0.000799999	0.0033
	D	0.0066	0.0124	0.00629999	0.0086	0.0072	0.0065	0.0025	0.0053	0.00870001	0.00409999	0.0046	0.0027
	E	0.00340001	0.0044	0.00300001	0.00160001	0.00359999	0.0055	0.00409999	0.00660001	0.00470001	0.0038	0.0064	0.0048
	F	0.0137	0.0042	0.002	0.00400001	0.0035	0.0045	0.00469999	0.0175	0.0063	0.053	0.00119999	0.0799
	G	0.0051	0.0056	0.0028	0.0152	0.0051	0.0037	0.00210001	0.0289	0.00520001	0.0127	0.0031	0.0732
	H	0.0053	0.0158	0.0105	0.0046	0.0031	0.0028	0.0045	0.0065	0.0026	0.00410001	0.0548	0.0845
34	<>	1	2	3	4	5	6	7	8	9	10	11	12		0	0
	A	0.0243	0.0418	0.0125	0.0348	0.0281	0.036	0.00399999	0.08012	0.00639999	0.00600001	0.00399999	0.0077
	B	0.0412	0.00229999	0.00409999	0.00209999	0.016	0.0598	0.0027	0.000499994	0.0016	0.000499994	0.000799999	0.000799999
	C	0.00489999	0.0046	0.0411	0.00130001	0.00199999	0.0035	0.0128	0.0029	0.0033	0.0138	0.00300001	0.0015
	D	0.0033	0.0035	0.0038	0.0135	0.00300001	0.0097	0.0027	0.00660001	0.00659999	0.00279999	0.0034	0.0033
	E	0.00390001	0.0096	0.0195	0.00369999	0.0061	0.00410001	0.00139999	0.00850001	0.0055	0.005	0.0029	0.0044
	F	0.00639999	0.0052	0.0168	0.000699997	0.0097	0.0071	0.0051	0.0061	0.00549999	0.000599995	0.00479999	0.066
	G	0.0025	0.00670001	0.00469999	0.0178	0.0024	0.0035	0.00389999	0.0207	0.0045	0.00650001	0.0069	0.0607
	H	0.0484	0.0037	0.006	0.0037	0.0168	0.00549999	0.0371	0.0029	0.0061	0.00580001	0.00590001	0.0763
35	<>	1	2	3	4	5	6	7	8	9	10	11	12		1	1
	A	0.005	0.0061	0.00629999	0.0038	0.00449999	0.0199	0.00300001	0.000799999	0.002	0.0043	0.0018	0.0053
	B	0.0011	0.00760001	0.0033	0.0061	0.0096	0.0038	0.0035	0.0016	0.00300001	0.000100002	0.00219999	0.0251
	C	0.00130001	0.000399992	0.0033	0.00289999	0.00289999	0.00229999	0.0025	0.0131	0.00480001	0.00410001	0.0106	0.0043
	D	0.0164	0.0043	0.00560001	0.0147	0.157	0.0081	0.0061	0.00389999	0.00629999	0.00570001	0.0063	0.0035
	E	0.0181	0.0038	0.0042	0.002	0.00469999	0.0036	0.00310001	0.0122	0.00399999	0.0027	0.0017	0.00409999
	F	0.0055	0.008	0.00470001	0.00649999	0.0053	0.00409999	0.0165	0.0138	0.0054	0.0052	0.005	0.0664
	G	0.00560001	0.0108	0.0122	0.00420001	0.0361	0.0017	0.00770001	0.00929999	0.0015	0.006	0.00840001	0.0602
	H	0.00459999	0.0059	0.00680001	0.00399999	0.00470001	0.0053	0.0037	0.0025	0.00309999	0.0024	0.00650001	0.0771
36	<>	1	2	3	4	5	6	7	8	9	10	11	12		0	0
	A	0.0038	0.00309999	0.0081	0.00340001	0.0029	0.0038	0.0035	0.004	0.0052	0.0036	0.0056	0.00319999
	B	0.0042	0.00629999	0.0031	0.0028	0.0035	0.00649999	0.0358	0.0017	0.0009	0.0022	0.0043	0.002
	C	0.0027	0.0038	0.00449999	0.0034	0.0036	0.0015	0.002	0.0037	0.0024	0.0033	0.00979999	0.00189999
	D	0.0076	0.0038	0.005	0.0415	0.0027	0.00470001	0.0029	0.0032	0.0043	0.0029	0.0026	0.0029
	E	0.0046	0.004	0.0042	0.002	0.0083	0.0027	0.0014	0.0037	0.004	0.0024	0.0077	0.026
	F	0.0087	0.0034	0.0048	0.0022	0.0223	0.0027	0.0016	0.0033	0.0017	0.0033	0.0031	0.0606
	G	0.0047	0.0059	0.0027	0.0057	0.0034	0.0106	0.0028	0.0121	0.0029	0.0041	0.0379	0.0716
	H	0.0058	0.0049	0.0053	0.0042	0.0039	0.00300001	0.00300001	0.0353	0.0048	0.0026	0.007	0.0571
37	<>	1	2	3	4	5	6	7	8	9	10	11	12		0
	A	0.0014	0.00250001	0.000499994	0.0024	0.00170001	0.00459999	0.0019	0.0052	0.0023	0.0052	0.0032	0.0046
	B	0.0383	0.0012	0.0122	0.0262	0.0646	0.00400001	0.0279	0.0044	0.0709	0.0087	0.00580001	0.0043
	C	0.0068	0.00849999	0.0134	0.0291	0.0369	0.0039	0.0048	0.0053	0.0044	0.00629999	0.0168	0.0167
	D	0.00750001	0.00930001	0.0036	0.0033	0.0027	0.0022	0.0045	0.0042	0.0052	0.0097	0.0438	0.0037
	E	0.0081	0.00489999	0.0258	0.0028	0.0037	0.0033	0.0017	0.0304	0.003	0.00590001	0.00330001	0.0249
	F	0.0686	0.0448	0.00560001	0.0024	0.0661	0.0025	0.0013	0.0024	0.00240001	0.00229999	0.000399992	0.0648
	G	0.0033	0.0046	0.0032	0.00400001	0.0127	0.0045	0.0043	0.0025	0.0013	0.0051	0.0076	0.0691
	H	0.00399999	0.00729999	0.00409999	0.0042	0.000100002	0.0138	0.00350001	0.0054	0.00319999	0.001	0.0046	0.0634
38	<>	1	2	3	4	5	6	7	8	9	10	11	12		0	0
	A	0.0016	0.0095	0.0011	0.00250001	0.000600003	0	0.000199996	0.000600003	0.0043	0.0062	0.000400007	0.0019
	B	0.0032	0.0027	0.0053	0.0055	0.00230001	0.0065	0.00839999	0.004	0.0043	0.0027	0.0017	0.00399999
	C	0.0064	0.0034	0.005	0.0028	0.0039	0.0024	0.013	0.0021	0.00409999	0.0377	0.00560001	0.0043
	D	0.0225	0.0045	0.0033	0.00269999	0.0038	0.0051	0.0045	0.002	0.000100002	0.002	0.0009	0.0028
	E	0.0028	0.006	0.00430001	0.0029	0.0026	0.0024	0.0038	0.000799999	0.00170001	0.0017	0.0092	0.00389999
	F	0.0023	0.0033	0.00250001	0.0102	0.0009	0.0038	0.0024	0.00740001	0.0036	0.0029	0.0029	0.0742
	G	0.0011	0.0017	0.0012	0.0089	0.0028	0.0023	0.005	0.0017	0.0027	0.0031	0.002	0.0712
	H	0.0037	0.0038	0.0023	0.0033	0.0023	0.000100002	0.00410001	0.0478	0.000599995	0.0044	0.0027	0.0801
39	<>	1	2	3	4	5	6	7	8	9	10	11	12		0	0
	A	0.00330001	0.0009	0.00140001	0.00300001	0.00490001	0.0038	0	0.000499994	0.00580001	0.0015	0.00209999	0.0271
	B	0.0068	0.0041	0.0165	0.0035	0.0088	0.0037	0.0081	0.0044	0.0033	0.005	0.0055	0.0053
	C	0.00300001	0.0019	0.00289999	0.00300001	0.00409999	0.00830001	0.00310001	0.000699997	0.0162	0.00580001	0.0071	0.0053
	D	0.000499994	0.0114	0.0051	0.0217	0.0035	0.0033	0.0027	0.0038	0.002	0.0188	0.0051	0.00220001
	E	0.0474	0.0224	0.0044	0.0054	0.0057	0.00319999	0.0044	0.0156	0.00229999	0.00590001	0.00120001	0.0046
	F	0.00399999	0.0043	0.0036	0.00220001	0.0043	0.0106	0.0035	0.0016	0.0036	0.0216	0.0035	0.0826
	G	0.0184	0.0086	0.00400001	0.0034	0.00399999	0.00409999	0.0176	0.0585	0.0043	0.0036	0.0034	0.0627
	H	0.0121	0.0044	0.00580001	0.0419	0.0053	0.0025	0.00389999	0.005	0.007	0.0037	0.00740001	0.0683
40	<>	1	2	3	4	5	6	7	8	9	10	11	12		1	0
	A	0.003	0.0138	0.00250001	0.0009	0.0009	0.0009	0.0013	0.0158	0.0037	0.000700004	0.0042	0.0012
	B	0.0035	0.0076	0.0012	0.0036	0.0019	0.0023	0.0393	0.0052	0.00260001	0.0025	0.0015	0.003
	C	0.002	0.0026	0.0048	0.00359999	0.00450001	0.0078	0.00300001	0.0141	0.000700004	0.0024	0.00470001	0.0024
	D	0.0035	0.005	0.0044	0.0071	0.0024	0.003	0.00120001	0.0063	0.0039	0.002	0.0022	0.0021
	E	0.0021	0.0066	0.0034	0.005	0.0028	0.0899	0.0015	0.002	0.0028	0.0018	0.0044	0.00470001
	F	0.0021	0.0029	0.00340001	0.0031	0.00449999	0.0035	0.0027	0.0026	0.0042	0.0063	0.0014	0.0592
	G	0.0026	0.0021	0.00870001	0.00330001	0.0035	0.0054	0.0024	0.00439999	0.0038	0.0018	0.0053	0.0814
	H	0.003	0.004	0.0357	0.0031	0.0038	0.000999995	0.0015	0.0238	0.0067	0.0111	0.0027	0.0759
41	<>	1	2	3	4	5	6	7	8	9	10	11	12		0	0
	A	0.0055	0.0041	0.0029	0.000600003	0.00170001	0.0028	0.0034	0.0038	0.0025	0.0042	0.0067	0.005
	B	0.0029	0.00120001	0.00490001	0.0019	0.0018	0.0054	0.00310001	0.0211	0.00409999	0.00279999	0.00299999	0.00739999
	C	0.0029	0.0058	0.00319999	0.00229999	0.0019	0.00219999	0.0036	0.00539999	0.0036	0.00449999	0.0211	0.0046
	D	0.0029	0.0103	0.0053	0.0047	0.0033	0.0063	0.005	0.0032	0.00390001	0.0035	0.0019	0.0015
	E	0.0072	0.0054	0.0051	0.0015	0.0045	0.0038	0.0311	0.0055	0.00399999	0.0225	0.0102	0.0036
	F	0.0047	0.0026	0.0268	0.0025	0.00169999	0.0198	0.0025	0.00459999	0.0028	0.0078	0.00389999	0.0734
	G	0.00299999	0.0177	0.0192	0.0037	0.0044	0.00310001	0.00400001	0.0054	0.00749999	0.0038	0.0063	0.0658
	H	0.0059	0.0036	0.0036	0.0033	0.0055	0.0061	0.00319999	0.0029	0.0016	0.0307	0.0031	0.0759
42	<>	1	2	3	4	5	6	7	8	9	10	11	12		0	0
	A	0.00250001	0.0551	0.0037	0.00739999	0.0136	0.0021	0.00189999	0.0012	0.000300005	0.00920001	0.0016	0.0044
	B	0.0028	0.00389999	0.0015	0.00369999	0.0026	0.0349	0.0033	0.00390001	0.0071	0.0064	0.000500001	0.000799999
	C	0.00210001	0.0015	0.0026	0.00199999	0.0124	0.00250001	0.000200003	0.002	0.0078	0.00409999	0.0062	0.000999995
	D	0.0235	0.0096	0.0018	0.0576	0.001	0.0016	0.006	0.0017	0.0025	0.0025	0.0014	0.0048
	E	0.00399999	0.00410001	0.00409999	0.0037	0.0043	0.0029	0.0531	0.00389999	0.00400001	0.0035	0.006	0.0045
	F	0.0042	0.0051	0.0525	0.0023	0.0038	0.0192	0.0025	0.0023	0.0036	0.00359999	0.0026	0.0593
	G	0.0055	0.0179	0.0033	0.00229999	0.0026	0.0029	0.0101	0.0026	0.0038	0.000700004	0.0088	0.0758
	H	0.004	0.00309999	0.0035	0.0069	0.0032	0.0098	0.00319999	0.0021	9.99868e-05	0.0013	0.008	0.0621
43	<>	1	2	3	4	5	6	7	8	9	10	11	12		0	0
	A	0.0015	0.0027	0.0033	0.00409999	0.0052	0.0037	0.0029	0.001	0.0018	0.00139999	0.0016	0.0009
	B	0.0011	0.0012	0.0016	0.000599995	0.0208	0.000700004	0.000299998	0.0024	0.000300005	0.0036	0.0014	0.0022
	C	0.0012	0.0013	0.0017	0.0156	0.024	0.0027	0.000399999	0.004	0.062	0.00560001	0.0044	0.0014
	D	0.0719	0.0018	0.000699997	0.000699997	0.000799999	0.0044	0.001	0.00300001	0.0011	0.0009	0.0179	0.0284
	E	0.00459999	0.0025	0.00479999	0.00299999	0.0027	0.00470001	0.0042	0.0034	0.0043	0.0036	0.0079	0.0037
	F	0.0012	0.002	0.0028	0.00300001	0.0038	0.0125	0.0211	0.0017	0.0144	0.0054	0.0019	0.0767
	G	0.0042	0.0244	0.0041	0.00299999	0.00300001	0.002	0.0035	0.00240001	0.0033	0.0033	0.0082	0.0839
	H	0.0036	0.0034	0.0036	0.00399999	0.0029	0.00459999	0.0068	0.0282	0.0046	0.072	0.00210001	0.0941
44	<>	1	2	3	4	5	6	7	8	9	10	11	12		0	0
	A	0.0029	0.0056	0.00210001	0.002	0.0086	0.00189999	0.0013	0.0023	0.0021	0.0024	0.0031	0.0028
	B	0.004	0.0035	0.0025	0.0021	0.00210001	0.0019	0.0026	0.0021	0.00210001	0.0021	0.00319999	0.0082
	C	0.0011	0.0031	0.0026	0.0034	0.0047	0.0043	0.0026	0.0033	0.00319999	0.0037	0.0072	0.00539999
	D	0.004	0.0077	0.00269999	0.0016	0.003	0.0024	0.0029	0.0022	0.0031	0.0074	0.0041	0.0033
	E	0.0052	0.003	0.0026	0.0023	0.0049	0.003	0.003	0.0026	0.0062	0.0082	0.0023	0.003
	F	0.0039	0.0035	0.0021	0.00489999	0.0029	0.00319999	0.0172	0.00210001	0.0028	0.00579999	0.0035	0.0708
	G	0.00390001	0.00430001	0.00309999	0.0029	0.004	0.0035	0.000599995	0.0114	0.0216	0.0044	0.0052	0.0845
	H	0.0029	0.003	0.0072	0.00470001	0.0025	0.0038	0.0037	0.0031	0.00669999	0.0036	0.0046	0.0667
45	<>	1	2	3	4	5	6	7	8	9	10	11	12		1	1
	A	0.00399999	0.004	0.0046	0.0018	0.0039	0.0021	0.00940001	0.0026	0.0115	0.0029	0.0111	0.00720001
	B	0.0228	0.0058	0.0054	0.0058	0.0048	0.0028	0.000500001	0.0044	0.0035	0.0118	0.00240001	0.0039
	C	0.0134	0.0049	0.0018	0.0015	0.0038	0.0047	0.1935	0.0219	0.0045	0.006	0.00669999	0.0155
	D	0.0024	0.0016	0.00470001	0.00339999	0.0052	0.00480001	0.00700001	0.0024	0.0037	0.0015	0.0097	0.0192
	E	0.0027	0.0081	0.0046	0.000799999	0.000300005	0.0045	0.0026	0.0031	0.0043	0.0039	0.00560001	0.006
	F	0.0082	0.0043	0.0024	0.00449999	0.0028	0.0082	0.0051	0.0015	0.0124	0.000600003	0.0011	0.0716
	G	0.0038	0.0038	0.0043	0.0052	0.0152	0.0041	0.00309999	0.035	0.0077	0.00260001	0.0144	0.0809
	H	0.004	0.0045	0.0039	0.0044	0.0021	0.0044	0.0032	0.000399999	0.0022	0.0164	0.0015	0.0767
46	<>	1	2	3	4	5	6	7	8	9	10	11	12		0	0
	A	0.0044	0.00449999	0.0035	0.0029	0.00320001	0.0098	0.00350001	0.00410001	0.0018	0.00470001	0.00479999	0.0028
	B	0.00250001	0.0017	0.002	0.008	0.0108	0.00510001	0.00560001	0.00639999	0.00849999	0.0043	0.0027	0.00369999
	C	0.0035	0.065	0.0052	0.00140001	0.000499994	0.00400001	0.00559999	0.0026	0.0015	0.0009	0.0063	0.0017
	D	0.0015	0.0044	0.00740001	0.0134	0.00409999	0.00580001	0.00319999	0.0016	0.00409999	0.000799999	0.0046	0
	E	0.0126	0.0038	0.0069	0.0037	0.000100002	0.0036	0.0069	0.0016	0.0024	0.00560001	0.00390001	0.00319999
	F	9.99868e-05	0.00230001	0.0011	0.001	0.00409999	0.00320001	0.0034	0.00129999	0.0017	0.0028	0.00390001	0.0807
	G	0.00120001	0.00489999	0.00139999	0.0053	0.000699997	0.013	0.000599995	0.0011	0.00210001	0.0069	0.0011	0.0758
	H	0.0442	0.000499994	0.00219999	0.000499994	0.000200003	0.000400007	0.0009	0.000499994	0.00670001	0.000400007	0.0059	0.0851
47	<>	1	2	3	4	5	6	7	8	9	10	11	12		1	0
	A	0.0186	0.0176	0.0078	0.0166	0.0171	0.0144	0.0192	0.0155	0.0117	0.0107	0.0204	0.0132
	B	0.0141	0.0167	0.0071	0.0143	0.0184	0.017	0.0187	0.0112	0.0208	0.0146	0.0158	0.0135
	C	0.0151	0.0186	0.0166	0.0916	0.0159	0.0131	0.023	0.0084	0.0156	0.0184	0.0259	0.0158
	D	0.018	0.0126	0.0214	0.0153	0.021	0.0214	0.0126	0.0167	0.0139	0.0171	0.0149	0.0175
	E	0.0206	0.028	0.0331	0.0172	0.0163	0.0147	0.0259	0.0168	0.0152	0.0186	0.0185	0.0127
	F	0.0217	0.0133	0.0162	0.0185	0.0167	0.0148	0.0202	0.0171	0.00659999	0.0166	0.0162	0.0829
	G	0.0135	0.021	0.0176	0.0082	0.0194	0.0177	0.0229	0.0184	0.017	0.0176	0.0229	0.0629
	H	0.0234	0.0177	0.0201	0.0216	0.0219	0.022	0.0165	0.0076	0.0207	0.0228	0.0163	0.0737
48	<>	1	2	3	4	5	6	7	8	9	10	11	12		0	0
	A	0.0136	0.0099	0.00910001	0.0158	0.0108	0.00930001	0.012	0.0125	0.00919999	0.00910001	0.0101	0.0072
	B	0.011	0.0117	0.0081	0.013	0.0114	0.0135	0.0123	0.0088	0.0103	0.0111	0.0102	0.0134
	C	0.0135	0.0183	0.0145	0.0126	0.0163	0.013	0.0175	0.0141	0.0125	0.0157	0.0109	0.0088
	D	0.0131	0.0172	0.0165	0.0143	0.0147	0.0206	0.0183	0.0221	0.0122	0.0182	0.0139	0.0163
	E	0.0146	0.0189	0.0165	0.0199	0.0102	0.019	0.016	0.0184	0.0077	0.00639999	0.0124	0.0168
	F	0.0168	0.0127	0.0157	0.0169	0.0096	0.0195	0.0176	0.0109	0.0087	0.0164	0.0158	0.0658
	G	0.0113	0.0149	0.0114	0.0167	0.0688	0.0081	0.0142	0.0143	0.012	0.0137	0.0153	0.0837
	H	0.0126	0.00979999	0.0112	0.0062	0.0143	0.0129	0.0123	0.012	0.0109	0.0088	0.00929999	0.0706
49	<>	1	2	3	4	5	6	7	8	9	10	11	12		1	0
	A	0.00840001	0.0164	0.0144	0.0179	0.0129	0.007	0.014	0.0119	0.0125	0.0195	0.0124	0.0118
	B	0.0171	0.0154	0.0859	0.014	0.00639999	0.0168	0.0156	0.017	0.014	0.0143	0.0203	0.0088
	C	0.0124	0.013	0.0251	0.0161	0.0132	0.0138	0.012	0.0105	0.0133	0.0108	0.0132	0.00999999
	D	0.0172	0.0143	0.0238	0.0127	0.0124	0.0116	0.0368	0.0126	0.0099	0.00760001	0.0102	0.0069
	E	0.0157	0.0141	0.0137	0.0169	0.0137	0.0156	0.0184	0.0184	0.0156	0.0132	0.0148	0.0149
	F	0.0166	0.0167	0.0131	0.0136	0.0152	0.0199	0.0135	0.0149	0.0156	0.0118	0.0123	0.095
	G	0.0148	0.0244	0.0159	0.0225	0.0155	0.0143	0.015	0.0122	0.0132	0.0104	0.027	0.082
	H	0.0151	0.0145	0.0121	0.0164	0.0299	0.0202	0.0179	0.0128	0.0147	0.0198	0.021	0.0729
50	<>	1	2	3	4	5	6	7	8	9	10	11	12		0	0
	A	0.0137	0.0163	0.0139	0.0149	0.0122	0.0178	0.0151	0.0146	0.009	0.0123	0.0109	0.0114
	B	0.00770001	0.0099	0.0188	0.0151	0.0101	0.0174	0.00920001	0.013	0.00860001	0.0132	0.0124	0.00950001
	C	0.0172	0.0298	0.00749999	0.0116	0.0072	0.00729999	0.0076	0.011	0.0137	0.0116	0.0075	0.0158
	D	0.0144	0.0189	0.00590001	0.00910001	0.0102	0.0105	0.01	0.0117	0.018	0.0133	0.0183	0.0123
	E	0.0241	0.0106	0.0183	0.0114	0.0068	0.0222	0.0112	0.0102	0.0078	0.0095	0.0102	0.0095
	F	0.009	0.0182	0.0143	0.0164	0.0122	0.0079	0.00579999	0.0102	0.0125	0.0083	0.008	0.0833
	G	0.0095	0.021	0.0097	0.0138	0.0118	0.0101	0.013	0.0109	0.00930001	0.00940001	0.0165	0.0597
	H	0.0132	0.016	0.0128	0.00670001	0.012	0.0278	0.0103	0.0752	0.012	0.0286	0.00919999	0.0605
													Total		12	5
