# Supplementary material for: Pathway Evolution Through a Bottlenecking‐Debottlenecking Strategy and Machine Learning‐Aided Flux Balancing
Source: Adv Sci (Weinh). 2024 Feb 6;11(14):2306935. doi: 10.1002/advs.202306935 (PMC11005738; doi:10.1002/advs.202306935)
Supplement: Supplementary file 4 — Supplemental Data3 [file ADVS-11-2306935-s002.xlsx]

## Sheet: Sheet1
														Numbers (Al3+ >0.05)	Numbers (Al3+ >0.10)
1	<>	1	2	3	4	5	6	7	8	9	10	11	12	2	0
	A	0.000599995	0.0009	0.000499994	0.000599995	0.0682	0.000500008	0.0034	0.0027	0.0027	0.00650001	0.000799999	0.000300005
	B	0.00289999	0.00210001	0.0026	0.00719999	0.0095	0.0079	0.0107	0.0064	0.0051	0.0063	0.0026	0.00400001
	C	0.0104	0.0026	0.00910001	0.0105	0.00740001	0.0145	0.0079	0.0084	0.0073	0.0102	0.00759999	0.0065			CHS-K	0.05	28.98	32.43±3.72	ND
	D	0.0318	0.0063	0.00749999	0.00669999	0.0121	0.0072	0.0061	0.0516	0.0095	0.00549999	0.0051	0.0033			9H9	0.21	149.27	156.50±16.28	877TCC(Ser)>ACC(Thr); CCG963(Pro)>CCT(Pro)
	E	0.0129	0.0571	0.0098	0.0086	0.0062	0.0103	0.00860001	0.0539	0.0071	0.0081	0.0128	0.0129			23F6	0.15	66.02	63.82±8.84	AA437A(Lys)>AGA(Arg); GA837A(Glu)>GTA(Val)
	F	0.0094	0.0082	0.0089	0.00759999	0.0063	0.00850001	0.0089	0.0095	0.0101	0.0096	0.00739999	0.0596
	G	0.0082	0.0051	0.0122	0.0094	0.0093	0.0079	0.0093	0.00840001	0.0206	0.0077	0.0112	0.0436
	H	0.0071	0.00839999	0.0063	0.00929999	0.00940001	0.00780001	0.00659999	0.00739999	0.0077	0.00950001	0.0144	0.0608
2	<>	1	2	3	4	5	6	7	8	9	10	11	12	1	0
	A	0.0046	0.00840001	0.005	0.00500001	0.0375	0.00539999	0.00660001	0.0062	0.0063	0.007	0.00479999	0.0123
	B	0.00929999	0.00749999	0.006	0.0063	0.00580001	0.0055	0.0154	0.00819999	0.0068	0.00819999	0.00750001	0.00780001
	C	0.0408	0.0052	0.00670001	0.0088	0.00830001	0.00469999	0.00500001	0.0086	0.008	0.0095	0.0096	0.0079
	D	0.00759999	0.0089	0.00830001	0.0079	0.0078	0.0202	0.00659999	0.0096	0.0451	0.00909999	0.0052	0.0102
	E	0.00750001	0.0073	0.0055	0.00639999	0.00390001	0.0064	0.0741	0.0071	0.00930001	0.0077	0.0122	0.00629999
	F	0.011	0.00920001	0.00650001	0.005	0.00569999	0.00390001	0.0052	0.0072	0.009	0.00659999	0.0102	0.0581
	G	0.00749999	0.0111	0.0052	0.00749999	0.01	0.0111	0.0079	0.0076	0.00729999	0.00819999	0.0257	0.0563
	H	0.0105	0.0082	0.0088	0.008	0.0088	0.00759999	0.0067	0.0104	0.0071	0.00809999	0.00839999	0.0594
3	<>	1	2	3	4	5	6	7	8	9	10	11	12	3	0
	A	0.0249	0.0068	0.0359	0.0055	0.00559999	0.0405	0.0538	0.0053	0.0108	0.00750001	0.057	0.0147
	B	0.0081	0.0061	0.00840001	0.0072	0.0057	0.00829999	0.0094	0.0087	0.0073	0.0324	0.00760001	0.007
	C	0.0071	0.01	0.0632	0.00850001	0.00649999	0.00489999	0.0169	0.0087	0.0099	0.0111	0.0103	0.0132
	D	0.00749999	0.0099	0.0116	0.00840001	0.0061	0.0088	0.00739999	0.0327	0.0156	0.007	0.00979999	0.00489999
	E	0.0081	0.00760001	0.009	0.00739999	0.0064	0.0649	0.00849999	0.0104	0.0081	0.00830001	0.0168	0.0081
	F	0.0107	0.0099	0.0087	0.00849999	0.0062	0.0087	0.0051	0.0084	0.00659999	0.00929999	0.00590001	0.0486
	G	0.0069	0.0141	0.00610001	0.00839999	0.00669999	0.0411	0.0155	0.0102	0.00739999	0.00739999	0.0119	0.0441
	H	0.0101	0.00690001	0.0217	0.0073	0.00600001	0.006	0.0064	0.0067	0.0051	0.00669999	0.0082	0.0468
4	<>	1	2	3	4	5	6	7	8	9	10	11	12	1	0
	A	0.0101	0.00860001	0.0226	0.0081	0.0081	0.00669999	0.0062	0.016	0.00780001	0.0476	0.0114	0.008
	B	0.00930001	0.0081	0.0087	0.0111	0.0094	0.0082	0.008	0.0101	0.0095	0.0072	0.0076	0.0061
	C	0.0125	0.0546	0.00849999	0.00700001	0.0122	0.00999999	0.0104	0.0082	0.00649999	0.0071	0.0116	0.00740001
	D	0.011	0.0545	0.00940001	0.0077	0.00940001	0.0107	0.0164	0.0082	0.0079	0.00570001	0.0345	0.0138
	E	0.0107	0.00770001	0.0097	0.0089	0.0078	0.0096	0.0158	0.0086	0.0082	0.0418	0.0236	0.0115
	F	0.01	0.0112	0.0424	0.008	0.0082	0.0126	0.0098	0.00839999	0.0124	0.0087	0.07	0.0568
	G	0.00860001	0.00770001	0.0078	0.00909999	0.0103	0.00829999	0.0097	0.0094	0.0128	0.00819999	0.0073	0.0613
	H	0.0138	0.0115	0.0121	0.0101	0.0059	0.0111	0.01	0.00759999	0.00929999	0.0097	0.0128	0.0516
5	<>	1	2	3	4	5	6	7	8	9	10	11	12	1	0
	A	0.00790001	0.0117	0.0164	0.0175	0.0019	0.00739999	0.00999999	0.0064	0.0104	0.00709999	0.0138	0.0159
	B	0.0235	0.0476	0.0123	0.0086	0.0069	0.0107	0.00629999	0.04	0.00899999	0.0098	0.0071	0.0072
	C	0.0104	0.0542	0.00950001	0.00750001	0.0241	0.0079	0.00759999	0.0119	0.0077	0.0113	0.0107	0.0169
	D	0.0102	0.0631	0.0124	0.0112	0.00909999	0.01	0.0111	0.00940001	0.0113	0.0101	0.0107	0.0133
	E	0.0072	0.0095	0.0099	0.0086	0.0205	0.0095	0.0117	0.0063	0.0141	0.0071	0.0163	0.0148
	F	0.0107	0.007	0.0123	0.0115	0.0116	0.0533	0.0069	0.00670001	0.0113	0.0109	0.0098	0.0601
	G	0.00929999	0.0144	0.01	0.0101	0.0079	0.0103	0.0143	0.015	0.0324	0.009	0.0116	0.04
	H	0.00759999	0.00840001	0.0077	0.00919999	0.0122	0.00729999	0.00809999	0.0073	0.0097	0.00319999	0.0129	0.0602
6	<>	1	2	3	4	5	6	7	8	9	10	11	12	1	0
	A	0.0129	0.0097	0.0105	0.0095	0.009	0.00889999	0.0088	0.0095	0.0097	0.0088	0.007	0.00860001
	B	0.0094	0.0113	0.00989999	0.0128	0.0105	0.0116	0.0079	0.0113	0.0498	0.00999999	0.0101	0.0079
	C	0.0076	0.0098	0.0095	0.0103	0.0082	0.00520001	0.0078	0.0088	0.00660001	0.0088	0.00490001	0.0045
	D	0.0143	0.0107	0.0522	0.0411	0.0101	0.0095	0.0087	0.0071	0.0115	0.0102	0.00920001	0.0058
	E	0.0117	0.012	0.0128	0.00899999	0.0106	0.008	0.0089	0.014	0.0099	0.00839999	0.0162	0.0138
	F	0.0725	0.0125	0.0098	0.0104	0.0138	0.0086	0.0112	0.0483	0.0101	0.0111	0.00669999	0.0628
	G	0.0095	0.011	0.0121	0.0107	0.0086	0.00739999	0.0096	0.0137	0.0114	0.0116	0.0148	0.0617
	H	0.0119	0.00800001	0.0111	0.0096	0.0122	0.0087	0.0102	0.0108	0.0372	0.00909999	0.0101	0.0614
7	<>	1	2	3	4	5	6	7	8	9	10	11	12	1	0
	A	0.0125	0.0071	0.0113	0.0111	0.01	0.009	0.0135	0.00910001	0.0097	0.012	0.0128	0.0141
	B	0.046	0.0105	0.0099	0.0089	0.006	0.0081	0.00910001	0.0098	0.0098	0.0073	0.00940001	0.0105
	C	0.00999999	0.0119	0.0114	0.008	0.0569	0.0105	0.0025	0.0118	0.00909999	0.0143	0.0114	0.0129
	D	0.015	0.0114	0.0127	0.0118	0.0109	0.012	0.0116	0.0118	0.0119	0.013	0.0347	0.0131
	E	0.0132	0.0121	0.0089	0.0118	0.0112	0.0095	0.0173	0.0101	0.0099	0.0117	0.0218	0.0156
	F	0.0117	0.01	0.0122	0.0109	0.00740001	0.0106	0.0109	0.0161	0.0511	0.0166	0.0147	0.0415
	G	0.0158	0.0123	0.023	0.0097	0.0248	0.0142	0.0111	0.0127	0.00819999	0.0102	0.0463	0.046
	H	0.0148	0.0132	0.0125	0.0096	0.0095	0.0228	0.00940001	0.0096	0.00910001	0.0139	0.0103	0.06
8	<>	1	2	3	4	5	6	7	8	9	10	11	12	1	0
	A	0.00920001	0.00979999	0.0091	0.00910001	0.0117	0.007	0.0097	0.0095	0.00830001	0.00919999	0.0158	0.0362
	B	0.0121	0.0106	0.0145	0.0106	0.01	0.0088	0.0114	0.0179	0.0108	0.0366	0.0509	0.0095
	C	0.0109	0.0185	0.011	0.0102	0.0072	0.0118	0.0114	0.0124	0.0106	0.0103	0.0108	0.0133
	D	0.0128	0.0134	0.0118	0.0096	0.01	0.0135	0.033	0.0135	0.011	0.011	0.0126	0.016
	E	0.0101	0.0068	0.0097	0.0613	0.0096	0.0086	0.00560001	0.0408	0.00950001	0.0082	0.013	0.0095
	F	0.0539	0.0122	0.00910001	0.0097	0.012	0.0102	0.00929999	0.0128	0.0119	0.00850001	0.0117	0.0547
	G	0.00930001	0.0118	0.0104	0.0122	0.0113	0.0128	0.0136	0.0128	0.0108	0.0119	0.0125	0.0512
	H	0.0111	0.0082	0.0101	0.00920001	0.00819999	0.0105	0.0077	0.0145	0.0105	0.00480001	0.0106	0.0635
9	<>	1	2	3	4	5	6	7	8	9	10	11	12	5	1
	A	0.0099	0.00989999	0.000300005	0.00650001	0.0065	0.0078	0.0129	0.0117	0.00819999	0.0102	0.029	0.0164
	B	0.0115	0.00860001	0.00819999	0.0225	0.00929999	0.0231	0.0389	0.0105	0.0111	0.0095	0.0117	0.00930001
	C	0.0073	0.00759999	0.0117	0.0078	0.0114	0.0118	0.0118	0.0119	0.0389	0.00910001	0.0146	0.0135
	D	0.01	0.0097	0.0485	0.0098	0.0115	0.0125	0.0097	0.00950001	0.0102	0.0113	0.0106	0.0099
	E	0.0079	0.0119	0.0109	0.0078	0.00999999	0.0105	0.0064	0.0104	0.0118	0.0327	0.0161	0.0128
	F	0.0134	0.0103	0.0112	0.0138	0.0136	0.0126	0.0413	0.0116	0.0128	0.0456	0.0914	0.00870001
	G	0.0145	0.0281	0.00930001	0.00930001	0.00919999	0.0705	0.0121	0.0107	0.0408	0.0159	0.00649999	0.0328
	H	0.0095	0.0087	0.0086	0.0849	0.00389999	0.0077	0.0093	0.0113	0.1801	0.0633	0.0098	0.0307
10	<>	1	2	3	4	5	6	7	8	9	10	11	12	0	0
	A	0.01	0.00930001	0.0099	0.0088	0.006	0.0113	0.0098	0.0078	0.00489999	0.0104	0.0125	0.00390001
	B	0.0113	0.0105	0.035	0.014	0.0099	0.0088	0.0089	0.0106	0.0126	0.0081	0.00729999	0.0101
	C	0.0078	0.0025	0.0073	0.0089	0.00920001	0.0096	0.0051	0.0215	0.0078	0.00910001	0.0078	0.0103
	D	0.0102	0.0174	0.0064	0.0127	0.0079	0.013	0.0106	0.0071	0.00849999	0.0087	0.0051	0.007
	E	0.0087	0.0087	0.00739999	0.00740001	0.008	0.006	0.00659999	0.0082	0.0069	0.0102	0.013	0.006
	F	0.0108	0.0077	0.0081	0.00569999	0.00690001	0.00919999	0.0109	0.00850001	0.0108	0.0102	0.006	0.0661
	G	0.00839999	0.0106	0.00840001	0.0101	0.0087	0.0114	0.0132	0.0125	0.00760001	0.00899999	0.0122	0.0475
	H	0.0081	0.0288	0.00660001	0.005	0.0122	0.0064	0.00930001	0.0099	0.00749999	0.0241	0.0147	0.0492
11	<>	1	2	3	4	5	6	7	8	9	10	11	12	1	0
	A	0.00950001	0.0102	0.00619999	0.0155	0.0059	0.00759999	0.0156	0.00910001	0.0081	0.0283	0.0217	0.0134
	B	0.0072	0.00999999	0.0089	0.0095	0.0157	0.00829999	0.0069	0.0089	0.0196	0.0077	0.009	0.0086
	C	0.0111	0.0511	0.0071	0.0108	0.0084	0.0098	0.0132	0.0147	0.0073	0.0115	0.0571	0.0159
	D	0.00780001	0.0061	0.0161	0.0155	0.00029999	0.0071	0.0077	0.0062	0.0147	0.0118	0.0115	0.0145
	E	0.0517	0.016	0.0153	0.0136	0.00940001	0.0098	0.0143	0.0124	0.0061	0.0118	0.0114	0.0192
	F	0.0109	0.0102	0.0147	0.012	0.00830001	0.0072	0.0175	0.00610001	0.0146	0.0148	0.0063	0.0715
	G	0.0086	0.0114	0.0096	0.0154	0.00780001	0.0096	0.00630001	0.0102	0.0107	0.0067	0.0077	0.0777
	H	0.0129	0.00829999	0.0118	0.00940001	0.00919999	0.00629999	0.0104	0.0062	0.00929999	0.0134	0.0135	0.0613
12	<>	1	2	3	4	5	6	7	8	9	10	11	12	0	0
	A	0.0128	0.0102	0.0062	0.0116	0.00880001	0.0111	0.0122	0.008	0.012	0.0109	0.0099	0.0193
	B	0.0085	0.0121	0.0115	0.0124	0.0227	0.0099	0.012	0.0104	0.0073	0.0105	0.0108	0.0095
	C	0.00920001	0.0131	0.0145	0.00839999	0.0123	0.0121	0.0131	0.0124	0.00799999	0.0136	0.0133	0.0242
	D	0.015	0.0062	0.00759999	0.0127	0.0138	0.0123	0.029	0.0077	0.0151	0.017	0.0139	0.0193
	E	0.0106	0.0071	0.0109	0.0127	0.0125	0.0119	0.00770001	0.012	0.0071	0.0114	0.014	0.0145
	F	0.0162	0.0174	0.0068	0.0095	0.0141	0.0111	0.0143	0.0096	0.0111	0.0169	0.012	0.0599
	G	0.00650001	0.0403	0.0132	0.0127	0.0132	0.008	0.0141	0.0125	0.0425	0.0114	0.0121	0.0737
	H	0.0089	0.0019	0.0164	0.0135	0.0128	0.0331	0.0153	0.0113	0.014	0.0077	0.0114	0.071
13	<>	1	2	3	4	5	6	7	8	9	10	11	12	1	0
	A	0.0101	0.008	0.0135	0.0098	0.0066	0.0085	0.0101	0.00350001	0.0136	0.0101	0.0123	0.0095
	B	0.012	0.00790001	0.0113	0.00989999	0.0094	0.011	0.0115	0.0104	0.00979999	0.00969999	0.00869999	0.0112
	C	0.00760001	0.0118	0.013	0.0102	0.013	0.0096	0.0156	0.0137	0.000100002	0.0726	0.0154	0.0163
	D	0.009	0.0133	0.0114	0.0029	0.0112	0.011	0.0119	0.0154	0.0126	0.0143	0.0112	0.0208
	E	0.0198	0.00559999	0.0064	0.0026	0.0116	0.0113	0.024	0.011	0.0396	0.00650001	0.022	0.016
	F	0.0114	0.0145	0.0101	0.0411	0.0113	0.0135	0.0064	0.0127	0.011	0.014	0.0103	0.0631
	G	0.0098	0.0131	0.0116	0.0105	0.0073	0.0102	0.0119	0.0366	0.0101	0.00999999	0.0139	0.0559
	H	0.0069	0.00629999	0.0107	0.0102	0.0113	0.0096	0.0081	0.0132	0.0125	0.0108	0.0111	0.069
14	<>	1	2	3	4	5	6	7	8	9	10	11	12	1	0
	A	0.0181	0.0052	0.0125	0.0096	0.0117	0.0454	0.0105	0.0104	0.0117	0.0148	0.0146	0.0125
	B	0.0159	0.037	0.0064	0.0113	0.0107	0.012	0.0134	0.0137	0.0149	0.0133	0.0139	0.0124
	C	0.0121	0.012	0.0125	0.0117	0.0094	0.0113	0.0138	0.0134	0.0106	0.01	0.0635	0.0143
	D	0.0132	0.0147	0.0175	0.0127	0.00890001	0.0097	0.0139	0.0133	0.0125	0.0166	0.0129	0.0113
	E	0.0142	0.0167	0.0333	0.0155	0.0123	0.0131	0.0203	0.0155	0.014	0.0212	0.0191	0.0127
	F	0.0159	0.0157	0.0158	0.0131	0.0171	0.0887	0.0146	0.013	0.0125	0.0152	0.0157	0.0457
	G	0.0161	0.00120001	0.0138	0.0134	0.0358	0.0136	0.0164	0.0102	0.0114	0.009	0.0148	0.0513
	H	0.0203	0.016	0.0153	0.0168	0.0209	0.0146	0.0154	0.0089	0.0152	0.0147	0.0133	0.0641
15	<>	1	2	3	4	5	6	7	8	9	10	11	12	3	0
	A	0.0235	0.0127	0.07	0.00920001	0.0136	0.0139	0.0143	0.0081	0.0116	0.0087	0.0055	0.0197
	B	0.0112	0.0147	0.0124	0.0088	0.0098	0.0182	0.0138	0.0397	0.0019	0.0068	0.0094	0.0099
	C	0.0111	0.0101	0.0112	0.0146	0.0084	0.0479	0.0144	0.0151	0.015	0.0559	0.0169	0.0113
	D	0.016	0.0172	0.0172	0.0177	0.0155	0.00870001	0.0162	0.0253	0.012	0.0156	0.0179	0.0179
	E	0.0117	0.0201	0.0131	0.0043	0.0128	0.0162	0.0208	0.0158	0.01265	0.0163	0.0161	0.0068
	F	0.00919999	0.00910001	0.0155	0.0121	0.0566	0.01012	0.00626	0.0464	0.0135	0.0156	0.0211	0.0414
	G	0.00439999	0.0234	0.0176	0.0104	0.0128	0.0109	0.0175	0.0183	0.0124	0.0254	0.0216	0.0526
	H	0.0288	0.0109	0.016	0.0114	0.0285	0.0208	0.0108	0.0108	0.0125	0.00849999	0.0143	0.053
16	<>	1	2	3	4	5	6	7	8	9	10	11	12	2	0
	A	0.0362	0.0152	0.0102	0.00700001	0.02	0.01	0.0105	0.0073	0.0295	0.0081	0.0149	0.0178
	B	0.0081	0.0157	0.0126	0.0119	0.0137	0.00650001	0.0166	0.0117	0.0116	0.01	0.00920001	0.0754
	C	0.0759	0.0302	0.0109	0.0188	0.0105	0.0101	0.0276	0.0144	0.0133	0.0166	0.009	0.0101
	D	0.00570001	0.0088	0.0165	0.0042	0.0144	0.0131	0.0162	0.0148	0.0161	0.018	0.0169	0.0157
	E	0.0105	0.0443	0.007	0.0174	0.0119	0.0188	0.0377	0.0121	0.0129	0.0126	0.0125	0.0147
	F	0.0133	0.0217	0.0183	0.0113	0.0042	0.012	0.0152	0.0163	0.0134	0.0097	0.0143	0.0402
	G	0.0128	0.0115	0.0131	0.0027	0.0121	0.0135	0.0103	0.011	0.0132	0.0128	0.0244	0.074
	H	0.01278	0.0123	0.012	0.0145	0.011	0.0136	0.0129	0.0168	0.0109	0.00400001	0.0516	0.0771
17	<>	1	2	3	4	5	6	7	8	9	10	11	12	1	0
	A	0.0098	0.0123	0.0151	0.00940001	0.00470001	0.0433	0.0088	0.00979999	0.0107	0.013	0.012	0.0146
	B	0.082	0.011	0.0144	0.0121	0.0113	0.0143	0.0111	0.0128	0.0131	0.0192	0.0118	0.0137
	C	0.0482	0.0227	0.0296	0.0109	0.0124	0.0119	0.018	0.0115	0.00459999	0.0153	0.0469	0.0216
	D	0.0151	0.0151	0.000499994	0.0142	0.00310001	0.0127	0.0389	0.017	0.0192	0.0249	0.00759999	0.0126
	E	0.016	0.0187	0.0115	0.0129	0.00849999	0.0264	0.0137	0.0127	0.00839999	0.0148	0.0214	0.0133
	F	0.0132	0.0139	0.0158	0.0102	0.0178	0.0103	0.0284	0.0111	0.0112	0.0305	0.0226	0.0608
	G	0.0149	0.0165	0.0123	0.009	0.00929999	0.0148	0.0135	0.0098	0.0138	0.0352	0.012	0.051
	H	0.0191	0.0172	0.0445	0.0125	0.0163	0.0118	0.0115	0.0142	0.0117	0.0036	0.0143	0.0537
18	<>	1	2	3	4	5	6	7	8	9	10	11	12	1	0
	A	0.0105	0.0095	0.0113	0.0415	0.009	0.0154	0.00560001	0.00969999	0.0088	0.0106	0.0088	0.0124
	B	0.0097	0.0099	0.0102	0.00119999	0.00759999	0.0167	0.0099	0.011	0.00860001	0.00830001	0.0073	0.0122
	C	0.0073	0.0077	0.0074	0.007	0.0074	0.0076	0.0065	0.0079	0.0083	0.0077	0.00489999	0.0079
	D	0.0128	0.0136	0.0096	0.012	0.0096	0.00860001	0.017	0.0108	0.0108	0.0101	0.0139	0.0542
	E	0.0034	0.0146	0.0136	0.00950001	0.0124	0.00999999	0.0113	0.0174	0.00989999	0.0113	0.0441	0.0107
	F	0.0131	0.0095	0.0098	0.0072	0.0124	0.0106	0.0127	0.0286	0.0086	0.00850001	0.0083	0.0401
	G	0.00139999	0.0131	0.0162	0.0106	0.009	0.0082	0.0408	0.0104	0.0059	0.0095	0.0153	0.0384
	H	0.0165	0.0156	0.0163	0.0193	0.0136	0.0942	0.031	0.0243	0.0374	0.0151	0.0142	0.0447
19	<>	1	2	3	4	5	6	7	8	9	10	11	12	2	0
	A	0.0184	0.0228	0.0162	0.0171	0.0179	0.0145	0.0158	0.0461	0.0179	0.0595	0.0142	0.0149
	B	0.015	0.0151	0.0189	0.0176	0.0499	0.0132	0.0191	0.014	0.00350001	0.0169	0.0184	0.0141
	C	0.0131	0.019	0.013	0.0168	0.0139	0.0134	0.0165	0.0139	0.0134	0.012	0.012	0.013
	D	0.0144	0.0173	0.0165	0.0118	0.0147	0.00029999	0.0104	0.0181	0.0157	0.0184	0.0156	0.0144
	E	0.0137	0.0117	0.0124	0.0139	0.0151	0.0176	0.0192	0.0093	0.0086	0.0149	0.0193	0.0176
	F	0.0336	0.0113	0.0148	0.0121	0.0078	0.0152	0.0148	0.00799999	0.0153	0.0185	0.0148	0.0477
	G	0.0153	0.0185	0.0177	0.0654	0.00910001	0.0133	0.0234	0.0138	0.0155	0.0156	0.0156	0.0567
	H	0.0176	0.0172	0.0118	0.00940001	0.0124	0.000799999	0.0426	0.0148	0.0122	0.0028	0.0154	0.0389
20	<>	1	2	3	4	5	6	7	8	9	10	11	12	1	0
	A	0.0129	0.0138	0.0412	0.0106	0.013	0.0143	0.0709	0.0111	0.00560001	0.0099	0.0126	0.022
	B	0.0189	0.0137	0.0143	0.0291	0.0137	0.0165	0.0137	0.00954	0.0167	0.0233	0.048	0.0394
	C	0.017	0.00740001	0.018	0.0142	0.0147	0.0106	0.00450003	0.0188	0.0132	0.0142	0.00721	0.0164
	D	0.0192	0.0174	0.0212	0.00615	0.0174	0.0016	0.0466	0.0191	0.0186	0.0354	0.0161	0.0126
	E	0.0172	0.0124	0.013	0.0174	0.0129	0.022	0.021	0.0192	0.0146	0.0451	0.0168	0.0166
	F	0.0285	0.0182	0.045	0.0123	0.0135	0.015	0.0145	0.0142	0.0157	0.0195	0.0186	0.0438
	G	0.0215	0.0166	0.00832	0.02486	0.0145	0.0197	0.0349	0.0165	0.019	0.0196	0.0329	0.0362
	H	0.0203	0.0147	0.0181	0.0163	0.0056	0.0168	0.0136	0.0163	0.0158	0.0205	0.0142	0.0486
21	<>	1	2	3	4	5	6	7	8	9	10	11	12	2	0
	A	0.0103	0.0152	0.0068	0.0184	0.0539	0.0072	0.00909999	0.0079	0.049	0.015	0.0103	0.00279999
	B	0.0148	0.0157	0.0158	0.0119	0.0135	0.083	0.017	0.0177	0.0267	0.0235	0.0148	0.0134
	C	0.0131	0.00889999	0.0116	0.0061	0.01	0.0483	0.0228	9.99868e-05	0.0145	0.0113	0.00981	0.00490001
	D	0.013	0.0233	0.019	0.0602	0.0119	0.0124	0.0161	0.0167	0.0141	0.0354	0.0113	0.00930001
	E	0.0045	0.00569999	0.0164	0.0141	0.0137	0.00759999	0.0143	0.0134	0.0096	0.0088	0.0078	0.0026
	F	0.0161	0.0136	0.0169	0.0135	0.0112	0.0158	0.0203	0.013	0.0107	0.0209	0.0128	0.0567
	G	0.0132	0.0159	0.0143	0.02486	0.0152	0.00299999	0.0222	0.0184	0.0173	0.0188	0.0333	0.0565
	H	0.0242	0.0509	0.0165	0.0165	0.00500001	0.015	0.0217	0.00799999	0.0136	0.0035	0.0138	0.0514
22	<>	1	2	3	4	5	6	7	8	9	10	11	12	2	0
	A	0.0177	0.0316	0.0137	0.0107	0.019	0.0171	0.0144	0.013	0.0164	0.0448	0.0072	0.0123
	B	0.0182	0.0185	0.0114	0.0097	0.0134	0.0133	0.0190002	0.00890002	0.0192	0.0102	0.0078	0.0104
	C	0.0328	0.0121	0.0876	0.0303	0.0211	0.0534	0.0216	0.0129	0.0233	0.0183	0.0183	0.00409999
	D	0.042	0.032	0.0154	0.0159	0.0202	0.013	0.0213	0.011	0.007	0.0354	0.0165	0.028
	E	0.0252	0.016	0.00929999	0.0158	0.0239	0.0153	0.0293	0.00960001	0.0202	0.035	0.0111	0.0086
	F	0.0155	0.0453	0.0114	0.0316	0.0175	0.00740001	0.0176	0.0191	0.0179	0.0264	0.0399	0.0333
	G	0.0186	0.0233	0.0218	0.02486	0.0251	0.0103	0.00559999	0.0204	0.0239	0.0173	0.0233	0.0637
	H	0.0043	0.0214	0.0646	0.0181	0.0148	0.0194	0.0296	0.0449	0.0121	0.0188	0.0155	0.038
23	<>	1	2	3	4	5	6	7	8	9	10	11	12	3	1
	A	0.0154	0.00919999	0.0443	0.0115	0.011	0.013	0.016	0.0118	0.00770001	0.0142	0.0105	0.0122
	B	0.0126	0.0125	0.0169	0.0143	0.0155	0.00979999	0.0117	0.0136	0.0128	0.0144	0.00669999	0.0141
	C	0.0124	0.0112	0.0099	0.0102	0.0128	0.00759999	0.0149	0.0161	0.0206	0.011	0.0118	0.0186
	D	0.0123	0.000499994	0.009	0.0152	0.0866	0.0036	0.00740001	0.0115	0.00130001	0.0354	0.00690001	0.0134
	E	0.0139	0.0166	0.013	0.001	0.0103	0.0113	0.0218	0.0096	0.0212	0.0133	0.015	0.0133
	F	0.0143	0.0131	0.0186	0.0116	0.0148	0.1507	0.0134	0.013	0.0156	0.0106	0.0131	0.0582
	G	0.0179	0.0173	0.0188	0.02486	0.0137	0.0172	0.000200003	0.0304	0.0131	0.0171	0.025	0.0353
	H	0.0643	0.0138	0.0151	0.0101	0.0131	0.0176	0.0125	0.0118	0.0171	0.0284	0.0134	0.0575
24	<>	1	2	3	4	5	6	7	8	9	10	11	12	3	0
	A	0.00480001	0.00399999	0.0037	0.0044	0.00470001	0.0112	0.00430001	0.0045	0.00770001	0.00510001	0.0145	0.0391
	B	0.0054	0.00849999	0.0135	0.0102	0.00660001	0.0105	0.00570001	0.00899999	0.00479999	0.0129	0.0122	0.0131
	C	0.00210001	0.00729999	0.00470001	0.00929999	0.0052	0.0044	0.00670001	0.0086	0.0071	0.00840001	0.052	0.0111
	D	0.0011	0.0156	0.0054	0.0069	0.00860001	0.0191	0.00309999	0.00780001	0.0088	0.0354	0.00830001	0.0195
	E	0.00220001	0.0035	0.0062	0.0069	0.00410001	0.046	0.0143	0.00470001	0.0087	0.00520001	0.0075	0.00319999
	F	0.009	0.0233	0.0129	0.00929999	0.009	0.0213	0.0177	0.0119	0.0129	0.00390001	0.0217	0.048
	G	0.000200003	0.0143	0.0126	0.02486	0.056	0.00659999	0.0202	0.00379999	0.0131	0.0105	0.00229999	0.0544
	H	0.071	0.0073	0.0101	0.0133	0.0118	0.0078	0.0635	0.0129	0.0146	0.0139	0.0162	0.0698
25	<>	1	2	3	4	5	6	7	8	9	10	11	12	3	0
	A	0.00729999	0.00999999	0.005	0.0228	0.0015	0.0044	0.0462	0.00919999	0.0112	0.0108	0.0086	0.0034
	B	0.0212	0.0128	0.0105	0.0062	0.0127	0.0389	0.0101	0.0101	0.00389999	0.00560001	0.0044	0.0076
	C	0.0132	0.0089	0.0218	0.0145	0.0155	0.00830001	0.0069	0.0174	0.00989999	0.00839999	0.00669999	0.000499994
	D	0.0151	0.0374	0.0099	0.0234	0.0101	0.0213	0.0119	0.0164	0.0127	0.0354	0.00680001	0.0144
	E	0.000700027	0.00610001	0.0207	0.0832	0.0102	0.0134	0.0116	0.0114	0.005	0.0604	0.0244	0.0192
	F	0.016	0.008	0.00319999	0.0162	0.0095	0.064	0.011	0.00850001	0.00189999	0.0494	0.0043	0.0156
	G	0.0009	0.000200003	0.0118	0.02486	0.0167	0.0138	0.0231	0.0053	0.0081	0.00749999	0.022	0.0524
	H	0.00060001	0.0098	0.0212	0.0284	0.0191	0.014	0.0151	0.0121	0.0077	0.0203	0.0089	0.0379
26	<>	1	2	3	4	5	6	7	8	9	10	11	12	2	0
	A	0.0029	0.0106	0.0127	0.0096	0.0118	0.0052	0.0138	0.00590001	0.0109	0.0059	0.0097	0.001
	B	0.0123	0.0119	0.0153	0.0154	0.012	0.00669999	0.0308	0.0099	0.009	0.0131	0.006	0.00650001
	C	0.0102	0.0089	0.067	0.00490001	0.0123	0.00310001	0.0153	0.012	0.00590001	0.0119	0.0118	0.0043
	D	0.0172	0.014	0.0156	0.0122	0.016	0.000100002	0.000699997	0.0106	0.0101	0.0354	0.00809999	0.00209999
	E	0.0101	0.0149	0.015	0.0122	0.0158	0.00590001	0.0107	0.0117	0.0045	0.00399999	0.00759999	0.00209999
	F	0.0078	0.01	0.00560001	0.0042	0.0575	0.0087	0.0086	0.0153	0.00229999	0.0159	0.00150001	0.0429
	G	0.0144	0.0177	0.0158	0.02486	0.0108	0.0111	0.0165	0.0131	0.00870001	0.0146	0.0157	0.0821
	H	0.0188	0.0197	0.0182	0.0179	0.0113	0.0098	0.00770001	0.00680001	0.016	0.0112	0.0121	0.0592
27	<>	1	2	3	4	5	6	7	8	9	10	11	12	2	0
	A	0.007	0.00189999	0.00389999	0.00479999	0.0035	0.0053	0.0102	0.00299999	0.000699997	0.00570001	0.00829999	0.00659999
	B	0.091	0.00310001	0.0135	0.00410001	0.00229999	0.0045	0.00560001	0.00300001	0.0024	0.0077	0.00929999	0.0077
	C	0.0812	0.0344	0.0158	0.000700012	0.0042	0.0035	0.008	0.0104	0.00319999	0.00119999	0.000799999	0.0028
	D	0.0113	0.0045	0.000500008	0.00060001	0.00749999	0.0029	0.00839999	0.0125	0.0062	0.0354	0.00579999	0.0087
	E	0.0029	0.00129998	0.0106	0.0086	0.0073	0.0099	0.00760001	0.00139999	0.0043	0.0018	0.00650001	0.012
	F	0.0089	0.00830001	0.0017	0.00530002	0.00319999	0.00060001	0.0029	0.00319999	0.00130001	0.00560001	0.00240001	0.0281
	G	0.0276	0.0009	0.0123	0.02486	0.000799999	0.00130001	0.000300005	0.00389999	0.00220001	0.0019	0.0168	0.0341
	H	0.0146	0.0205	9.99868e-05	0.0101	0.0034	0.0445	0.000400007	0.0043	0.0439	0.00480001	0.00750001	0.0357
28	<>	1	2	3	4	5	6	7	8	9	10	11	12	3	0
	A	0.0119	0.00570001	0.0055	0.0272	0.0063	0.00390001	0.047	0.00969999	0.0114	0.0015	0.00309999	0.0139
	B	0.0126	0.0499	0.00319999	0.0097	0.00559999	0.0035	0.0119	0.0102	0.0043	0.0118	0.0642	0.000100002
	C	0.00410001	0.0015	0.00479999	0.00250001	0.00119999	0.0044	0.00569999	0.00289999	0.000200003	0.0078	0.00119999	0.00390001
	D	0.0028	0.000799999	0.0531	0.0106	0.00749999	0.00839999	0.0087	0.00510001	0.00539999	0.0354	0.007	0.008
	E	0.0036	0.000300005	0.005	0.0015	0.00379999	0.02	0.0137	0.0036	0.00850001	0.00119999	0.015	0.0096
	F	0.0025	0.000599995	0.007	0.001	0.0044	0.00319999	0.007	0.00749999	0.00199999	0.000200003	0.0026	0.0401
	G	0.00310001	0.00659999	0.0102	0.02486	0.00210001	0.00909999	0.00950001	0.00489999	0.0036	0.0028	0.0079	0.0353
	H	0.0127	0.0075	0.0603	0.0081	0.0641	0.01405	0.0437	0.0102	0.00849999	0.00669999	0.00840001	0.0386
29	<>	1	2	3	4	5	6	7	8	9	10	11	12	0	0
	A	0.0129	0.0101	0.0019	0.0029	0.00560001	0.0051	0.00480001	0.000300005	0.0024	0.000199988	0.0406	0.000499994
	B	0.00739999	0.0062	0.000100002	0.00219999	0.00669999	0.000699997	0.000699997	0.000699997	0.000699997	0.00309999	0.0094	0.0076
	C	0.0073	0.00760001	0.0019	0.000199988	0.00399999	0.00319999	0.0258	0.013	0.000100002	0.00399999	0.0122	0.0044
	D	0.0025	0.00199999	0.000100002	0.0027	0.0044	0.00960001	0.00539999	0.0033	0.008	0.0354	0.00659999	0.0045
	E	0.0255	0.0108	0.0027	0.0028	0.00299999	0.00209999	0.0026	0.0138	0.00400001	0.00119999	0.0057	0.001
	F	0.0521	0.0401	0.000199988	0.00849999	0.0043	0.0101	0.00210001	0.0052	0.00910001	0.0112	0.007	0.0517
	G	0.0033	0.00390001	0.0011	0.02486	0.00120001	0.0052	0.0176	0.0034	0.0059	0.009	0.0132	0.0528
	H	0.00629999	0.0179	0.0079	0.0175	0.0216	0.01405	0.0073	0.0053	0.0062	0.0154	0.0099	0.0621
30	<>	1	2	3	4	5	6	7	8	9	10	11	12	1	0
	A	0.0164	0.0383	0.000599995	0.0009	0.000599995	0.000699997	0.01	0.000500008	0.0028	0.00319999	0.000400007	0.000200003
	B	0.007	0.0068	0.0059	0.0095	0.0067	0.0061	0.00690001	0.0077	0.0074	0.0082	0.0065	0.0072
	C	0.00930001	0.0052	0.00399999	0.0064	0.0061	0.0028	0.0036	0.0322	0.00229999	0.00569999	0.000999987	0.0043
	D	0.0262	0.000699997	0.000799999	0.00369999	0.0099	0.00219999	0.0096	0.0099	0.0113	0.0354	0.0131	0.0068
	E	0.00219999	0.0184	0.0073	0.0087	0.0117	0.0037	0.00739999	0.0077	0.0108	0.0069	0.0203	0.000599995
	F	0.00139999	0.0025	0.00969999	0.00819999	0.0101	0.000799999	0.0018	0.006	0.00119999	0.00480001	0.0028	0.0509
	G	0.061	0.00060001	0.0094	0.02486	0.0122	0.00140001	0	0.0159	0.00140001	0.00350001	0.00910001	0.0503
	H	0.00320001	0.0011	0.0079	0.0037	0.000500008	0.01405	0.00269999	0.00119999	0.0036	0.0027	0.0071	0.0438
31	<>	1	2	3	4	5	6	7	8	9	10	11	12	0	0
	A	0.0159	0.0133	0.0113	0.0101	0.0101	0.0109	0.013	0.0101	0.0098	0.0099	0.011	0.0101
	B	0.0119	0.00910001	0.0141	0.0137	0.0117	0.0138	0.0102	0.0103	0.0129	0.00919999	0.0123	0.0142
	C	0.011	0.0087	0.0114	0.0104	0.0117	0.0106	0.0133	0.0106	0.0098	0.0103	0.0174	0.0123
	D	0.0176	0.0105	0.0098	0.0112	0.0114	0.0125	0.0112	0.0117	0.0136	0.0106	0.0154	0.0154
	E	0.0146	0.0126	0.0131	0.013	0.0104	0.0112	0.0129	0.0144	0.0123	0.0123	0.0136	0.014
	F	0.0189	0.0132	0.0161	0.0151	0.0132	0.0105	0.0122	0.0118	0.0135	0.0146	0.0137	0.057
	G	0.0189	0.015	0.0149	0.0097	0.0124	0.0137	0.0168	0.0124	0.0199	0.0194	0.0212	0.055
	H	0.0201	0.015	0.0116	0.011	0.0141	0.0141	0.0143	0.0145	0.0146	0.0129	0.015	0.0466
32	<>	1	2	3	4	5	6	7	8	9	10	11	12	0	0
	A	0.0024	0.0101	0.0059	0.00300001	0.0069	0.00480001	0.00780001	0.00570001	0.0052	0.00409999	0.00659999	0.011
	B	0.00860001	0.0079	0.00560001	0.0069	0.00669999	0.00500001	0.00479999	0.00759999	0.0079	0.006	0.008	0.007
	C	0.00569999	0.0063	0.0061	0.0036	0.0054	0.0035	0.0061	0.0054	0.00590001	0.0071	0.0061	0.0124
	D	0.00759999	0.0055	0.00560001	0.00459999	0.0055	0.0061	0.0051	0.0042	0.00459999	0.0026	0.01	0.00910001
	E	0.00680001	0.00570001	0.00560001	0.00629999	0.00660001	0.005	0.00399999	0.00570001	0.0045	0.00839999	0.0063	0.0125
	F	0.0046	0.00659999	0.0052	0.0042	0.0043	0.0052	0.00340001	0.00320001	0.00379999	0.00139999	0.00650001	0.0408
	G	0.0059	0.0042	0.00390001	0.00600001	0.00469999	0.0046	0.0053	0.0045	0.0029	0.0054	0.0043	0.0271
	H	0.0088	0.00230001	0.0067	0.0063	0.0089	0.0068	0.0059	0.0081	0.00619999	0.00409999	0.0079	0.0542
33	<>	1	2	3	4	5	6	7	8	9	10	11	12	2	0
	A	0.0108	0.00660001	0.00490001	0.00649999	0.0061	0.00480001	0.0046	0.00780001	0.00489999	0.00560001	0.00580001	0.0078
	B	0.0094	0.00690001	0.00649999	0.00560001	0.008	0.006	0.00579999	0.0038	0.0097	0.00669999	0.0015	0.0112
	C	0.0077	0.0089	0.006	0.00580001	0.0054	0.00770001	0.00739999	0.00650001	0.00319999	0.0054	0.00139999	0.00690001
	D	0.0105	0.00690001	0.0078	0.01	0.008	0.00809999	0.0053	0.0102	0.0099	0.0033	0.00410001	0.0106
	E	0.0042	0.0089	0.0079	0.00579999	0.00850001	0.00909999	0.0079	0.008	0.00549999	0.0082	0.0011	0.0146
	F	0.00929999	0.0071	0.00629999	0.00659999	0.0086	0.00749999	0.00660001	0.0077	0.00469999	0.00420001	0.0054	0.044
	G	0.0101	0.0051	0.00759999	0.00289999	0.0069	0.00850001	0.00760001	0.0045	0.000799999	0.00060001	0.00470001	0.065
	H	0.0121	0.008	0.0652	0.0071	0.00520001	0.00580001	0.008	0.0412	0.0086	0.0552	0.00480001	0.056
34	<>	1	2	3	4	5	6	7	8	9	10	11	12	0	0
	A	0.00850001	0.0086	0.00579999	0.0119	0.00839999	0.00669999	0.0059	0.0079	0.0096	0.00590001	0.0053	0.0087
	B	0.00989999	0.0095	0.006	0.00929999	0.0113	0.0152	0.0077	0.0108	0.0216	0.0068	0.00560001	0.0077
	C	0.0077	0.0106	0.0444	0.0125	0.00819999	0.0095	0.00829999	0.0123	0.0104	0.0115	0.0148	0.00989999
	D	0.0121	0.0131	0.0101	0.0061	0.00650001	0.0077	0.0096	0.0112	0.0078	0.023	0.0181	0.0116
	E	0.0061	0.0175	0.00750001	0.0081	0.0131	0.00750001	0.0099	0.0147	0.0167	0.0113	0.002	0.0129
	F	0.00919999	0.00650001	0.00749999	0.007	0.0156	0.0107	0.01	0.00860001	0.0082	0.0316	0.00920001	0.0058
	G	0.0114	0.0129	0.00910001	0.0079	0.01	0.009	0.0109	0.009	0.0112	0.0142	0.0149	0.0557
	H	0.0123	0.0071	0.0079	0.0095	0.0096	0.00849999	0.0112	0.00739999	0.00830001	0.0094	0.0107	0.0697
35	<>	1	2	3	4	5	6	7	8	9	10	11	12	0	0
	A	0.00310001	0.0162	0.00560001	0.00929999	0.0035	0.00850001	0.00910001	0.0079	0.008	0.0051	0.0119	0.0117
	B	0.0088	0.012	0.0062	0.00910001	0.00750001	0.0148	0.0086	0.00850001	0.0087	0.00759999	0.00569999	0.00840001
	C	0.00749999	0.0096	0.0079	0.00729999	0.006	0.00770001	0.0094	0.0059	0.00669999	0.00860001	0.0195	0.0103
	D	0.0103	0.0097	0.0118	0.006	0.0095	0.00799999	0.00660001	0.00590001	0.0071	0.0148	0.0103	0.0106
	E	0.0079	0.00369999	0.0081	0.0071	0.00650001	0.0077	0.0104	0.0072	0.00309999	0.0079	0.0116	0.00590001
	F	0.00819999	0.00409999	0.00839999	0.0137	0.00850001	0.00740001	0.0078	0.0068	0.0086	0.009	0.00999999	0.0483
	G	0.0053	0.00979999	0.0052	0.0035	0.0087	0.007	0.0106	0.00800001	0.0082	0.00660001	0.0122	0.0626
	H	0.00809999	0.0088	0.00670001	0.0037	0.00920001	0.00650001	0.0102	0.00759999	0.00800001	0.0063	0.0094	0.0306
36	<>	1	2	3	4	5	6	7	8	9	10	11	12	0	0
	A	0.00520001	0.0043	0.0038	0.0098	0.0037	0.000199988	0.001	0.002	0.0044	0.00229999	0.0025	0.0044
	B	0.00319999	0.00369999	0.0016	0.00389999	0.00480001	0.0052	0.0009	0.0044	0.00279999	0.0043	0.0019	0.0052
	C	0.0051	0.0025	0.0046	0.00569999	0.00130001	0.0043	0.0024	0.00140001	0.00569999	0.00560001	0.000500008	0.0025
	D	0.0026	0.00369999	0.0028	0.00410001	0.0034	0.0052	0.006	0.0054	0.000599995	0.00299999	0.0028	0.0077
	E	0.00320001	0.00029999	0.00659999	0.00210001	0.0034	0.00120001	0.000499994	0.00469999	0.00399999	0.000599995	0.0044	0.00650001
	F	0.0018	0.00150001	0.0024	0.00029999	0.0042	0.00430001	0.000400007	0.00320001	0.0015	0.00229999	0.00659999	0.056
	G	0.0063	0.0034	0.0051	0.00409999	0.0054	0.0037	0	0.00390001	0.005	0.00310001	0.0051	0.036
	H	0.00120001	0.00399999	0.005	0.00400001	0.001	0.0024	0.000400007	0.0025	0.0027	0.00300001	0.00060001	0.041
37	<>	1	2	3	4	5	6	7	8	9	10	11	12	0	0
	A	0.0114	0.006	0.00399999	0.0062	0.00560001	0.00650001	0.0069	0.00600001	0.0054	0.0028	0.0099	0.0094
	B	0.00669999	0.0055	0.00420001	0.0037	0.00500001	0.0043	0.00570001	0.005	0.000500008	0.00330001	0.0042	0.00199999
	C	0.00479999	0.0028	0.006	0.0044	0.00490001	0.0017	0.0051	0.0061	0.00749999	0.0055	0.0038	0.0113
	D	0.0045	0.0089	0.005	0.00300001	0.00409999	0.0055	0.0063	0.0063	0.0051	0.0017	0.0063	0.0073
	E	0.00750001	0.0052	0.007	0.00579999	0.00709999	0.00230001	0.011	0.00670001	0.00910001	0.0068	0.00400001	0.0101
	F	0.0045	0.0088	0.00560001	0.00320001	0.0034	0.0054	0.00619999	0.00129999	0.00299999	0.0113	0.0069	0.0573
	G	0.00119999	0.00580001	0.0026	0.0088	0.0069	0.00740001	0.002	0.000200003	0.00390001	0.00740001	0.006	0.0397
	H	0.0052	0.00680001	0.0063	0.0078	0.00740001	0.0081	0.0063	0.0061	0.0071	0.0078	0.00929999	0.0619
38	<>	1	2	3	4	5	6	7	8	9	10	11	12	0	0
	A	0.0097	0.00409999	0.0104	0.0106	0.0105	0.00840001	0.00950001	0.0086	0.0124	0.00920001	0.0109	0.0157
	B	0.0105	0.0111	0.0104	0.01	0.0078	0.01	0.0105	0.0054	0.00399999	0.0125	0.0107	0.014
	C	0.011	0.00759999	0.0099	0.0119	0.00860001	0.01	0.0079	0.00819999	0.0087	0.00680001	0.00739999	0.013
	D	0.0097	0.00740001	0.011	0.00919999	0.0096	0.0094	0.0103	0.0069	0.0064	0.0052	0.0089	0.0104
	E	0.00740001	0.0086	0.008	0.00940001	0.00829999	0.0106	0.0088	0.00650001	0.0068	0.00140001	0.00489999	0.0149
	F	0.0073	0.0094	0.01	0.0079	0.0079	0.00930001	0.00920001	0.0136	0.00910001	0.0069	0.0105	0.0399
	G	0.00870001	0.0121	0.00669999	0.00759999	0.0062	0.00600001	0.0089	0.0073	0.00739999	0.00570001	0.0171	0.0621
	H	0.0102	0.009	0.00929999	0.0103	0.006	0.0086	0.00979999	0.0081	0.0083	0.0104	0.0073	0.0467
39	<>	1	2	3	4	5	6	7	8	9	10	11	12	0	0
	A	0.0104	0.008	0.0082	0.00809999	0.00659999	0.0089	0.0045	0.0088	0.00930001	0.0096	0.0105	0.0105
	B	0.0081	0.00750001	0.00960001	0.0087	0.0077	0.00759999	0.00759999	0.00830001	0.0119	0.0081	0.0069	0.0079
	C	0.0105	0.0109	0.0102	0.00870001	0.00850001	0.0079	0.0103	0.01	0.0101	0.00999999	0.0051	0.0124
	D	0.0103	0.011	0.0111	0.0103	0.0105	0.00650001	0.0079	0.0114	0.00889999	0.0097	0.0109	0.0128
	E	0.0107	0.0139	0.00940001	0.0111	0.0097	0.0104	0.0121	0.0111	0.0135	0.0137	0.0173	0.0166
	F	0.0117	0.00909999	0.0107	0.00649999	0.01	0.00999999	0.0064	0.0098	0.0087	0.0107	0.0102	0.065
	G	0.0136	0.0146	0.00920001	0.00849999	0.0088	0.0103	0.013	0.0113	0.0101	0.0131	0.016	0.0558
	H	0.0077	0.0132	0.0111	0.00989999	0.0131	0.00940001	0.0105	0.0119	0.0136	0.0135	0.00659999	0.0564
40	<>	1	2	3	4	5	6	7	8	9	10	11	12	0	0
	A	0.0061	0.0088	0.00520001	0.00379999	0.00449999	0.00549999	0.006	0.0114	0.0055	0.0029	0.0025	0.00470001
	B	0.0044	0.00389999	0.00569999	0.00470001	0.00579999	0.0059	0.00299999	0.0038	0.00559999	0.0051	0.0059	0.0792
	C	0.00480001	0.00799999	0.008	0.0062	0.00399999	0.0035	0.0029	0.0024	0.00309999	0.00570001	0.00300001	0.0081
	D	0.0073	0.0073	0.00570001	0.00379999	0.00670001	0.00500001	0.002	0.0025	0.0024	0.00600001	0.00920001	0.0061
	E	0.0046	0.00740001	0.00560001	0.00289999	0.00579999	0.0044	9.99868e-05	0.0033	0.00400001	0.0096	0.00310001	0.0109
	F	0.0018	0.008	0.00729999	0.0051	0.00469999	0	0.00670001	0.00470001	0.00469999	0.0072	0.0072	0.0546
	G	0.0044	0.0052	0.00600001	0.00590001	0.0106	0.00549999	0.007	0.00759999	0.00389999	0.00330001	0.00410001	0.0545
	H	0.0086	0.0062	0.00830001	0.00860001	0.00389999	0.0062	0.00510001	0.0088	0.0086	0.00310001	0.00590001	0.0659
41	<>	1	2	3	4	5	6	7	8	9	10	11	12	1	0
	A	0.0134	0.0109	0.011	0.0134	0.0097	0.00870001	0.011	0.0124	0.0137	0.0134	0.0141	0.012
	B	0.0118	0.0098	0.00910001	0.0097	0.0558	0.0104	0.009	0.00970001	0.0107	0.0146	0.0138	0.0106
	C	0.0148	0.0164	0.0153	0.0151	0.0118	0.0157	0.0152	0.0164	0.0141	0.0188	0.0267	0.0162
	D	0.0199	0.0176	0.0156	0.0179	0.0152	0.0155	0.0152	0.0174	0.0174	0.0178	0.0204	0.0205
	E	0.0149	0.0135	0.0184	0.0163	0.0178	0.0158	0.0164	0.0171	0.0177	0.0187	0.0209	0.0194
	F	0.0181	0.0137	0.0171	0.0173	0.0144	0.0156	0.0126	0.0172	0.0195	0.0183	0.0212	0.0599
	G	0.0197	0.0209	0.0184	0.0175	0.0158	0.0163	0.0158	0.0184	0.0184	0.0193	0.0227	0.0713
	H	0.016	0.021	0.0194	0.0139	0.0108	0.0135	0.0132	0.0104	0.0131	0.013	0.0128	0.0463
42	<>	1	2	3	4	5	6	7	8	9	10	11	12	1	0
	A	0.0109	0.0109	0.00979999	0.0057	0.0082	0.0097	0.0115	0.00909999	0.0117	0.011	0.0113	0.00920001
	B	0.0129	0.0103	0.007	0.00650001	0.00780001	0.0052	0.00729999	0.00829999	0.00979999	0.0117	0.00929999	0.00660001
	C	0.0087	0.0087	0.0051	0.0082	0.00839999	0.0094	0.008	0.0081	0.0071	0.0069	0.0095	0.0118
	D	0.0108	0.00739999	0.0072	0.00740001	0.0837	0.0112	0.0121	0.00910001	0.0134	0.0115	0.0105	0.0056
	E	0.014	0.0096	0.0124	0.00829999	0.0095	0.0096	0.0109	0.0115	0.0107	0.009	0.014	0.0089
	F	0.0073	0.00849999	0.0065	0.0086	0.01	0.0113	0.0138	0.011	0.0138	0.0117	0.013	0.0637
	G	0.027	0.0126	0.00920001	0.00120001	0.00819999	0.00760001	0.0082	0.00979999	0.00899999	0.0094	0.0277	0.0458
	H	0.0111	0.00650001	0.008	0.00749999	0.0025	0.00940001	0.0096	0.0096	0.0117	0.0131	0.0109	0.0483
43	<>	1	2	3	4	5	6	7	8	9	10	11	12	1	0
	A	0.013	0.0155	0.0097	0.00729999	0.0108	0.00830001	0.0136	0.0109	0.0128	0.0161	0.016	0.0129
	B	0.0082	0.00829999	0.00849999	0.0096	0.00860001	0.0073	0.0116	0.0132	0.0114	0.0121	0.0143	0.0122
	C	0.00920001	0.0109	0.00750001	0.00919999	0.0111	0.009	0.0116	0.0105	0.0102	0.0087	0.014	0.0514
	D	0.00809999	0.00749999	0.0072	0.0089	0.0103	0.0118	0.0089	0.012	0.0098	0.0142	0.0077	0.00989999
	E	0.008	0.0078	0.0027	0.0071	0.0097	0.0107	0.00889999	0.0115	0.0113	0.0126	0.0159	0.0128
	F	0.0115	0.0103	0.0126	0.0106	0.0098	0.0111	0.0123	0.0088	0.0136	0.0189	0.0101	0.0502
	G	0.0081	0.0655	0.00830001	0.00940001	0.0087	0.00749999	0.0101	0.0108	0.0118	0.00840001	0.015	0.0638
	H	0.0102	0.0104	0.002	0.00740001	0.00999999	0.009	0.01	0.0104	0.00960001	0.012	0.0155	0.0564
44	<>	1	2	3	4	5	6	7	8	9	10	11	12	0	0
	A	0.00929999	0.0182	0.0089	0.0063	0.0122	0.0123	0.00809999	0.0096	0.0159	0.0107	0.0107	0.00999999
	B	0.00909999	0.0139	0.0128	0.0078	0.0197	0.0144	0.00829999	0.0116	0.0197	0.0073	0.0081	0.0077
	C	0.00590001	0.0109	0.0134	0.011	0.0101	0.0121	0.0174	0.0095	0.0112	0.0111	0.0109	0.0116
	D	0.00919999	0.0137	0.0152	0.0088	0.0117	0.0215	0.0086	0.00920001	0.0095	0.011	0.0126	0.0106
	E	0.0079	0.0148	0.0142	0.0125	0.0129	0.0136	0.0129	0.013	0.0136	0.0144	0.0203	0.00850001
	F	0.0132	0.00759999	0.0166	0.007	0.0112	0.00849999	0.0105	0.0037	0.00829999	0.0098	0.00930001	0.044
	G	0.009	0.0233	0.0108	0.00929999	0.00830001	0.0112	0.017	0.0046	0.0112	0.0146	0.0161	0.0499
	H	0.022	0.0111	0.0078	0.0123	0.00950001	0.0057	0.0064	0.0065	0.0143	0.0176	0.0128	0.0548
45	<>	1	2	3	4	5	6	7	8	9	10	11	12	0	0
	A	0.0112	0.0117	0.00929999	0.0101	0.0101	0.0097	0.0108	0.008	0.0127	0.0055	0.0113	0.0127
	B	0.00229999	0.0104	0.0062	0.0151	0.00749999	0.00809999	0.009	0.0044	0.0139	0.0159	0.0124	0.0087
	C	0.00950001	0.0147	0.0175	0.0111	0.0133	0.0418	0.0108	0.00989999	0.00849999	0.0116	0.0182	0.0122
	D	0.0146	0.0104	0.0144	0.0153	0.0106	0.0139	0.0101	0.0124	0.00849999	0.0208	0.0112	0.0116
	E	0.0077	0.0127	0.0104	0.0242	0.0308	0.00809999	0.0208	0.00829999	0.00929999	0.0102	0.0175	0.01
	F	0.0097	0.003	0.00409999	0.0163	0.0035	0.006	0.0206	0.00669999	0.0094	0.0129	0.0101	0.0475
	G	0.0077	0.0176	0.0072	0.0078	0.0481	0.0078	0.0126	0.011	0.0104	0.0104	0.0133	0.0576
	H	0.014	0.0116	0.0142	0.0089	0.0071	0.0107	0.0117	0.0079	0.0098	0.0123	0.0133	0.0633
46	<>	1	2	3	4	5	6	7	8	9	10	11	12	0	0
	A	0.0055	0.0037	0.0061	0.0061	0.00350001	0.00289999	0.00899999	0.0036	0.005	0.012	0.0116	0.0181
	B	0.0146	0.0145	0.0104	0.0087	0.0044	0.0077	0.0081	0.009	0.015	0.0052	0.0037	0.00759999
	C	0.0061	0.00910001	0.0088	0.0095	0.0044	0.0073	0.0063	0.00479999	0.0098	0.0099	0.0086	0.0079
	D	0.0114	0.0097	0.0059	0.0107	0.0082	0.008	0.0128	0.00719999	0.0178	0.00490001	0.00569999	0.00229999
	E	0.0106	0.0203	0.00480001	0.0114	0.00660001	0.0096	0.0061	0.0082	0.009	0.0078	0.0138	0.0108
	F	0.0078	0.0094	0.006	0.009	0.00759999	0.0025	0.0038	0.0064	0.0046	0.0198	0.0072	0.051
	G	0.0044	0.01	0.00650001	0.0037	0.006	0.0037	0.00759999	0.0029	0.00510001	0.0067	0.019	0.0538
	H	0.0135	0.0125	0.0116	0.011	0.00309999	0.012	0.00660001	0.0073	0.0051	0.0232	0.00930001	0.0611
47	<>	1	2	3	4	5	6	7	8	9	10	11	12	1	0
	A	0.00659999	0.0089	0.0102	0.0077	0.00579999	0.00659999	0.0016	0.0029	0.0019	0.0063	0.009	0.0053
	B	0.0045	0.0037	0.0072	0.0094	0.0016	0.0104	0.0025	0.0064	0.00409999	0.00210001	0.0129	0.00199999
	C	0.0096	0.009	0.00560001	0.0101	0.0019	0.0017	0.0119	0.00479999	0.0068	0.009	0.0109	0.00459999
	D	0.00919999	0.0021	0.0061	0.00409999	0.00470001	0.022	0.0042	0.00740001	0.00559999	0.00830001	0.0062	0.0037
	E	0.0044	0.00749999	0.0021	0.0042	0.0017	0.00690001	0.012	0.0015	0.00399999	0.0042	0.007	0.00760001
	F	0.0101	0.00549999	0.0017	0.0048	0.0029	0.00569999	0.009	0.0138	0.00650001	0.0751	0.0044	0.0374
	G	0.00580001	0.0132	0.0033	0.0028	0.00210001	0.0035	0.0113	0.0077	0.0509	0.00920001	0.0125	0.0461
	H	0.0119	0.00649999	0.0079	0.00930001	0.0147	0.00930001	0.00669999	0.0109	0.0186	0.0139	0.0171	0.052
48	<>	1	2	3	4	5	6	7	8	9	10	11	12	1	0
	A	0.0119	0.0181	0.0104	0.0112	0.00749999	0.00849999	0.0098	0.00669999	0.0116	0.0143	0.0122	0.0151
	B	0.0159	0.0138	0.0097	0.0127	0.0109	0.0127	0.0036	0.0108	0.0109	0.0132	0.0126	0.00660001
	C	0.0098	0.0098	0.0122	0.00930001	0.00839999	0.0033	0.0122	0.00400001	0.0064	0.0114	0.0255	0.015
	D	0.0103	0.0145	0.0137	0.012	0.00930001	0.0505	0.0073	0.0109	0.00740001	0.0109	0.00840001	0.0117
	E	0.0123	0.0152	0.0161	0.0151	0.00929999	0.0099	0.007	0.0035	0.0062	0.00569999	0.0295	0.0119
	F	0.0165	0.0139	0.0147	0.0157	0.0136	0.0046	0.00860001	0.00830001	0.00739999	0.0103	0.0135	0.0531
	G	0.0106	0.0106	0.0105	0.0133	0.0126	0.00830001	0.0158	0.00889999	0.0107	0.011	0.0181	0.0425
	H	0.0173	0.0245	0.0198	0.0146	0.0107	0.0139	0.0151	0.003	0.0248	0.0679	0.0471	0.0491
49	<>	1	2	3	4	5	6	7	8	9	10	11	12	0	0
	A	0.0054	0.0136	0.0062	0.0132	0.0112	0.0041	0.00860001	0.0108	0.0102	0.0048	0.0058	0.0152
	B	0.0145	0.0121	0.0099	0.0174	0.0075	0.0136	0.0149	0.032	0.014	0.0113	0.0146	0.0069
	C	0.0134	0.0078	0.0043	0.0048	0.0041	0.0037	0.0073	0.0139	0.0139	0.0118	0.0202	0.0463
	D	0.0124	0.0098	0.0167	0.0116	0.0137	0.0219	0.0119	0.0144	0.0097	0.0229	0.013	0.0154
	E	0.0104	0.0155	0.0179	0.00899999	0.0113	0.0128	0.0197	0.00919999	0.009	0.0098	0.018	0.0168
	F	0.0173	0.0131	0.006	0.0065	0.0186	0.0121	0.0078	0.0161	0.00899999	0.0225	0.0132	0.053
	G	0.003	0.00359999	0.0024	0.00570001	0.004	0.0036	0.0162	0.0038	0.0134	0.017	0.0065	0.0592
	H	0.005	0.0042	0.00470001	0.0032	0.0031	0.0068	0.0139	0.0199	0.0195	0.0223	0.0197	0.0637
50	<>	1	2	3	4	5	6	7	8	9	10	11	12	0	0
	A	0.0185	0.0187	0.019	0.0431	0.0101	0.0102	0.0222	0.0116	0.0127	0.0108	0.0218	0.0099
	B	0.0191	0.0156	0.0191	0.0122	0.0127	0.0138	0.0119	0.0052	0.00870001	0.0076	0.0144	0.0125
	C	0.015	0.0172	0.0151	0.0111	0.0101	0.0109	0.0116	0.00830001	0.00670001	0.0082	0.01	0.0094
	D	0.0205	0.0175	0.0129	0.0127	0.0144	0.0102	0.0139	0.0105	0.0094	0.0131	0.0108	0.0897
	E	0.0142	0.0237	0.0132	0.0138	0.00930001	0.0089	0.01	0.00649999	0.0096	0.0102	0.0219	0.0202
	F	0.0177	0.0164	0.0142	0.0101	0.0132	0.00909999	0.00920001	0.0106	0.0118	0.0158	0.0137	0.0534
	G	0.0122	0.0095	0.0116	0.014	0.0098	0.0054	0.0168	0.0101	0.0055	0.0122	0.0203	0.0716
	H	0.019	0.0151	0.0134	0.008	0.0166	0.0085	0.0131	0.0118	0.0138	0.0329	0.0184	0.0521
													Total	57	2
