# Supplementary material for: Pathway Evolution Through a Bottlenecking‐Debottlenecking Strategy and Machine Learning‐Aided Flux Balancing
Source: Adv Sci (Weinh). 2024 Feb 6;11(14):2306935. doi: 10.1002/advs.202306935 (PMC11005738; doi:10.1002/advs.202306935)
Supplement: Supplementary file 5 — Supplemental Data4 [file ADVS-11-2306935-s006.xlsx]

## Sheet: Sheet1
	Names	Primer sequences (5′-3′)	Notes
	pBbS8C_fwd	ggatccaaactcgagtaag	These primers were used for plasmids in Figure 1
	pBbS8C_rev	atgtatatctccttcttaaaagatc	These primers were used for plasmids in Figure 1
	TAL_pBbS8C_fwd	tttaagaaggagatatacatatggcgccgcgcccgact	These primers were used for plasmids in Figure 1
	TAL_pBbS8C_rev	ccttactcgagtttggatccttatgccagcatcttcagcagaacgttgttgatacgg	These primers were used for plasmids in Figure 1
	4CL_pBbS8C_fwd	tttaagaaggagatatacatatgggtgactgcgttgcc	These primers were used for plasmids in Figure 2
	4CL_pBbS8C_rev	ccttactcgagtttggatccttacttcggcaggtcgcc	These primers were used for plasmids in Figure 2
	CHS_pBbS8C_fwd	tttaagaaggagatatacatatggttacggtggaagaatac	These primers were used for plasmids in Figure 2
	CHS_pBbS8C_rev	ccttactcgagtttggatccttaggtagccacactatg	These primers were used for plasmids in Figure 2
	CHI_pBbS8C_fwd	tttaagaaggagatatacatatggcagcaagcattacg	These primers were used for plasmids in Figure 2
	CHI_pBbS8C_rev	ccttactcgagtttggatcctcagttaccgattttaaaggc	These primers were used for plasmids in Figure 2
	pBba8C_fwd	ggatccaaactcgagtaag	These primers were used for plasmids in Figure 1
	pBba8C_rev	aagcttatgtatatctccttc	These primers were used for plasmids in Figure 1
	TAL_pBba8C_fwd	aaggagatatacataagcttatggcgccgcgcccgact	These primers were used for plasmids in Figure 1
	TAL_pBba8C_rev	ccttactcgagtttggatccttatgccagcatcttcagcagaacgttgttgatacgg	These primers were used for plasmids in Figure 1
	4CL_pBba8C_fwd	aaggagatatacataagcttatgggtgactgcgttgcc	These primers were used for plasmids in Figure 2
	4CL_pBba8C_rev	ccttactcgagtttggatccttacttcggcaggtcgcc	These primers were used for plasmids in Figure 2
	CHS_pBba8C_fwd	aaggagatatacataagcttatggttacggtggaagaatac	These primers were used for plasmids in Figure 2
	CHS_pBba8C_rev	ccttactcgagtttggatccttaggtagccacactatg	These primers were used for plasmids in Figure 2
	CHI_pBba8C_fwd	aaggagatatacataagcttatggcagcaagcattacg	These primers were used for plasmids in Figure 2
	CHI_pBba8C_rev	ccttactcgagtttggatcctcagttaccgattttaaaggc	These primers were used for plasmids in Figure 2
	pBbb8a_fwd	ggatccaaactcgagtaag	These primers were used for plasmids in Figure 1
	pBbb8a_rev	atgtatatctccttcttaaaagatc	These primers were used for plasmids in Figure 1
	TAL_pBbb8a_fwd	tttaagaaggagatatacatatggcgccgcgcccgact	These primers were used for plasmids in Figure 1
	TAL_pBbb8a_rev	ccttactcgagtttggatccttatgccagcatcttcagcagaacgttgttgatacgg	These primers were used for plasmids in Figure 1
	4CL_pBbb8a_fwd	tttaagaaggagatatacatatgggtgactgcgttgcc	These primers were used for plasmids in Figure 2
	4CL_pBbb8a_rev	ccttactcgagtttggatccttacttcggcaggtcgcc	These primers were used for plasmids in Figure 2
	CHS_pBbb8a_fwd	tttaagaaggagatatacatatggttacggtggaagaatac	These primers were used for plasmids in Figure 2
	CHS_pBbb8a_rev	ccttactcgagtttggatccttaggtagccacactatg	These primers were used for plasmids in Figure 2
	CHI_pBbb8a_fwd	tttaagaaggagatatacatatggcagcaagcattacg	These primers were used for plasmids in Figure 2
	CHI_pBbb8a_rev	ccttactcgagtttggatcctcagttaccgattttaaaggc	These primers were used for plasmids in Figure 2
	pBbE5K_pBAD_fwd	ggatccaaactcgagtaag	These primers were used for plasmids in Figure 1
	pBbE5K_pBAD_rev	atgtatatctccttcttaaaagatc	These primers were used for plasmids in Figure 1
	pBbE5K_pBAD_TAL_fwd	tttaagaaggagatatacatatggcgccgcgcccgact	These primers were used for plasmids in Figure 1
	pBbE5K_pBAD_TAL_rev	ccttactcgagtttggatccttatgccagcatcttcagcagaacgttgttgatacgg	These primers were used for plasmids in Figure 1
	pBbE5K_pBAD_4CL_fwd	tttaagaaggagatatacatatgggtgactgcgttgcc	These primers were used for plasmids in Figure 2
	pBbE5K_pBAD_4CL_rev	ccttactcgagtttggatccttacttcggcaggtcgcc	These primers were used for plasmids in Figure 2
	pBbE5K_pBAD_CHS_fwd	tttaagaaggagatatacatatggttacggtggaagaatac	These primers were used for plasmids in Figure 2
	pBbE5K_pBAD_CHS_rev	ccttactcgagtttggatccttaggtagccacactatg	These primers were used for plasmids in Figure 2
	pBbE5K_pBAD_CHI_fwd	tttaagaaggagatatacatatggcagcaagcattacg	These primers were used for plasmids in Figure 2
	pBbE5K_pBAD_CHI_rev	ccttactcgagtttggatcctcagttaccgattttaaaggc	These primers were used for plasmids in Figure 2
	RSF_pBAD_fwd	ggatccaaactcgagtaag	These primers were used for plasmids in Figure 1
	RSF_pBAD_rev	atgtatatctccttcttaaaagatc	These primers were used for plasmids in Figure 1
	RSF_pBAD_TAL_fwd	tttaagaaggagatatacatatggcgccgcgcccgact	These primers were used for plasmids in Figure 1
	RSF_pBAD_TAL_rev	ccttactcgagtttggatccttatgccagcatcttcagcagaacgttgttgatacgg	These primers were used for plasmids in Figure 1
	RSF_pBAD_4CL_fwd	tttaagaaggagatatacatatgggtgactgcgttgcc	These primers were used for plasmids in Figure 2
	RSF_pBAD_4CL_rev	ccttactcgagtttggatccttacttcggcaggtcgcc	These primers were used for plasmids in Figure 2
	RSF_pBAD_CHS_fwd	tttaagaaggagatatacatatggttacggtggaagaatac	These primers were used for plasmids in Figure 2
	RSF_pBAD_CHS_rev	ccttactcgagtttggatccttaggtagccacactatg	These primers were used for plasmids in Figure 2
	RSF_pBAD_CHI_fwd	tttaagaaggagatatacatatggcagcaagcattacg	These primers were used for plasmids in Figure 2
	RSF_pBAD_CHI_rev	ccttactcgagtttggatcctcagttaccgattttaaaggc	These primers were used for plasmids in Figure 2
	pBbS8C-mKate2_fwd	ccatcttagtatattagttaagtataag	These primers were used for plasmids that confirm expression levels of diverse promoters.
	pBbS8C-mKate2_rev	ccaaaacactccttaacg	These primers were used for plasmids that confirm expression levels of diverse promoters.
	PalsRBACE-UTRrpsT_fwd	agcgttaaggagtgttttggagcaacatctatcatctaaaaaacc	These primers were used for plasmids that confirm expression levels of diverse promoters.
	PalsRBACE-UTRrpsT_rev	taactaatatactaagatggggtccaactcccaaatgtg	These primers were used for plasmids that confirm expression levels of diverse promoters.
	PgrpE-UTRrpsT_fwd	agcgttaaggagtgttttgggattgatgacaatgtgagtgc	These primers were used for plasmids that confirm expression levels of diverse promoters.
	PgrpE-UTRrpsT_rev	taactaatatactaagatggggtccaactcccaaatgtg	These primers were used for plasmids that confirm expression levels of diverse promoters.
	PdnaKJ-UTRrpsT_fwd	agcgttaaggagtgttttgggcacaaaaaatttttgcatctc	These primers were used for plasmids that confirm expression levels of diverse promoters.
	PdnaKJ-UTRrpsT_rev	taactaatatactaagatggggtccaactcccaaatgtg	These primers were used for plasmids that confirm expression levels of diverse promoters.
	PssrA-UTRrpsT_fwd	agcgttaaggagtgttttggattggctatcacatccgac	These primers were used for plasmids that confirm expression levels of diverse promoters.
	PssrA-UTRrpsT_rev	taactaatatactaagatggggtccaactcccaaatgtg	These primers were used for plasmids that confirm expression levels of diverse promoters.
	PUTRssrA-PUTRinfC-rplT_fwd	agcgttaaggagtgttttggattggctatcacatccgac	These primers were used for plasmids that confirm expression levels of diverse promoters.
	PUTRssrA-PUTRinfC-rplT_rev	taactaatatactaagatggaccttattcctccaattgtttaag	These primers were used for plasmids that confirm expression levels of diverse promoters.
	rrnA_fwd	agcgttaaggagtgttttggcagaaaattattttaaatttcctcttg	These primers were used for plasmids that confirm expression levels of diverse promoters.
	rrnA_rev	taactaatatactaagatggaaaagtttgacgctcaaag	These primers were used for plasmids that confirm expression levels of diverse promoters.
	dnaKJ_fwd	agcgttaaggagtgttttgggcacaaaaaatttttgcatc	These primers were used for plasmids that confirm expression levels of diverse promoters.
	dnaKJ_rev	taactaatatactaagatggctaaacgtctccactatatattc	These primers were used for plasmids that confirm expression levels of diverse promoters.
	sdhCDAB_fwd	agcgttaaggagtgttttggcgacaaactatatgtaggttaattgtaatg	These primers were used for plasmids that confirm expression levels of diverse promoters.
	sdhCDAB_rev	taactaatatactaagatgggaataacgcccacatgctg	These primers were used for plasmids that confirm expression levels of diverse promoters.
	yibN_fwd	agcgttaaggagtgttttggaaattgcattccagttaacgcg	These primers were used for plasmids that confirm expression levels of diverse promoters.
	yibN_rev	taactaatatactaagatggggggggtaacaactcccg	These primers were used for plasmids that confirm expression levels of diverse promoters.
	ssrA_fwd	agcgttaaggagtgttttggattggctatcacatccgac	These primers were used for plasmids that confirm expression levels of diverse promoters.
	ssrA_rev	taactaatatactaagatggaatgtgtaaaggtaagtataccag	These primers were used for plasmids that confirm expression levels of diverse promoters.
	rpmH_fwd	agcgttaaggagtgttttggcgccgcatattggaaaatttaatg	These primers were used for plasmids that confirm expression levels of diverse promoters.
	rpmH_rev	taactaatatactaagatggggcgatttctacctaaacttg	These primers were used for plasmids that confirm expression levels of diverse promoters.
	racR_fwd	agcgttaaggagtgttttggctggacatctctcggcag	These primers were used for plasmids that confirm expression levels of diverse promoters.
	racR_rev	taactaatatactaagatggtgcttaatattctcctatgcgc	These primers were used for plasmids that confirm expression levels of diverse promoters.
	yccFS_fwd	agcgttaaggagtgttttggcagagaaaacgtgctccag	These primers were used for plasmids that confirm expression levels of diverse promoters.
	yccFS_rev	taactaatatactaagatggaaaacctcgctttactgtg	These primers were used for plasmids that confirm expression levels of diverse promoters.
	alsRBACE_fwd	agcgttaaggagtgttttggagcaacatctatcatctaaaaaac	These primers were used for plasmids that confirm expression levels of diverse promoters.
	alsRBACE_rev	taactaatatactaagatggcacgttctcttgtccttg	These primers were used for plasmids that confirm expression levels of diverse promoters.
	trxA_fwd	agcgttaaggagtgttttgggcgaagtcggaaaacttc	These primers were used for plasmids that confirm expression levels of diverse promoters.
	trxA_rev	taactaatatactaagatggatataactccacaggaataagc	These primers were used for plasmids that confirm expression levels of diverse promoters.
	grpE_fwd	agcgttaaggagtgttttgggattgatgacaatgtgagtg	These primers were used for plasmids that confirm expression levels of diverse promoters.
	grpE_rev	taactaatatactaagatgggaatttctccgcgtttttttc	These primers were used for plasmids that confirm expression levels of diverse promoters.
	talB_fwd	agcgttaaggagtgttttggcctggcgataaccgtcttg	These primers were used for plasmids that confirm expression levels of diverse promoters.
	talB_rev	taactaatatactaagatgggatagtatttctctttaaacagcttgttag	These primers were used for plasmids that confirm expression levels of diverse promoters.
	mdh_fwd	agcgttaaggagtgttttggaaattaattgttatcaaattgatgttg	These primers were used for plasmids that confirm expression levels of diverse promoters.
	mdh_rev	taactaatatactaagatggcctaaactccttattatattgataaac	These primers were used for plasmids that confirm expression levels of diverse promoters.
	rplNXE_fwd	agcgttaaggagtgttttggctcagaaatgagccgtttattttttc	These primers were used for plasmids that confirm expression levels of diverse promoters.
	rplNXE_rev	taactaatatactaagatggtttagtgctccgctaatg	These primers were used for plasmids that confirm expression levels of diverse promoters.
	rspU_fwd	agcgttaaggagtgttttggatgcgggttgatgtaaaac	These primers were used for plasmids that confirm expression levels of diverse promoters.
	rspU_rev	taactaatatactaagatgggtgcctctcacctttgattaattc	These primers were used for plasmids that confirm expression levels of diverse promoters.
	infC-rplT_fwd	agcgttaaggagtgttttgggcgggcattcgtgttaaag	These primers were used for plasmids that confirm expression levels of diverse promoters.
	infC-rplT_rev	taactaatatactaagatggaccttattcctccaattgtttaag	These primers were used for plasmids that confirm expression levels of diverse promoters.
	1-33_fwd	tgtgggaaaatttgttaaaacttggtaaaatagcctaccatcttagtatattagttaag	These primers were used for plasmids that confirm expression levels of diverse promoters.
	1-33_rev	agttttaacaaattttcccacagttttttttaccaccaaaacactccttaacgctttta	These primers were used for plasmids that confirm expression levels of diverse promoters.
	1-17_fwd	cctttgtaatattgttcagtatggcctatgctacgcatccatcttagtatattagttaa	These primers were used for plasmids that confirm expression levels of diverse promoters.
	1-17_rev	tactgaacaatattacaaagggtaacagtgcatccaaaacactccttaacgctttta	These primers were used for plasmids that confirm expression levels of diverse promoters.
	1-2_fwd	agttgattatcgcgtaaaagtatgctacccttaagttccatcttagtatattagttaag	These primers were used for plasmids that confirm expression levels of diverse promoters.
	1-2_rev	gcatacttttacgcgataatcaactataattgttgaccccaaaacactccttaacgctt	These primers were used for plasmids that confirm expression levels of diverse promoters.
	2-19_fwd	acgttgaatatctggtgattaattgctaaactaacgttccatcttagtatattagttaa	These primers were used for plasmids that confirm expression levels of diverse promoters.
	2-19_rev	aatcaccagatattcaacgtcattgcgacgacccaaaacactccttaacgcttttacca	These primers were used for plasmids that confirm expression levels of diverse promoters.
	1-29_fwd	ttgaaaaacttgtaaggttgggctaaaatagcgtaccatcttagtatattagttaagta	These primers were used for plasmids that confirm expression levels of diverse promoters.
	1-29_rev	aaccttacaagtttttcaacgcaaacatgttctcccaaaacactccttaacgcttttac	These primers were used for plasmids that confirm expression levels of diverse promoters.
	2-22_fwd	gatggacaacgggtggtaatatgctatactaaaggcccatcttagtatattagttaagt	These primers were used for plasmids that confirm expression levels of diverse promoters.
	2-22_rev	ttaccacccgttgtccatcaccttaaccagttcccaaaacactccttaacgcttttacc	These primers were used for plasmids that confirm expression levels of diverse promoters.
	2-21_fwd	gccagaccgccgaaaatttccaacacttctgaaacaccccatcttagtatattagttaa	These primers were used for plasmids that confirm expression levels of diverse promoters.
	2-21_rev	ggaaattttcggcggtctggctaaactgacggcccaaaacactccttaacgcttttacc	These primers were used for plasmids that confirm expression levels of diverse promoters.
	1-26_fwd	cgtcgcaaaatggtacactattggctatgctacgcacccatcttagtatattagttaag	These primers were used for plasmids that confirm expression levels of diverse promoters.
	1-26_rev	tagtgtaccattttgcgacgtgaaagtgtgcgtccaaaacactccttaacgcttttacc	These primers were used for plasmids that confirm expression levels of diverse promoters.
	1-9_fwd	atttaagtcttatcggaggctatgctatttgcgatttccatcttagtatattagttaag	These primers were used for plasmids that confirm expression levels of diverse promoters.
	1-9_rev	gcctccgataagacttaaatcaaaatttaaacaccaaaacactccttaacgcttttacc	These primers were used for plasmids that confirm expression levels of diverse promoters.
	1-45_fwd	ggtggctaatgtgacgaaagaaggtatgctggtcaccccatcttagtatattagttaag	These primers were used for plasmids that confirm expression levels of diverse promoters.
	1-45_rev	ctttcgtcacattagccacccatagaagttctcccaaaacactccttaacgcttttacc	These primers were used for plasmids that confirm expression levels of diverse promoters.
	1-16_fwd	actgttggctaaagggagtgtaagtcataatgaacttccatcttagtatattagttaag	These primers were used for plasmids that confirm expression levels of diverse promoters.
	1-16_rev	cactccctttagccaacagtgaacttatcataaccaaaacactccttaacgcttttacc	These primers were used for plasmids that confirm expression levels of diverse promoters.
	1-57_fwd	ctctggcattgatttaaataagataaaagtatgacttccatcttagtatattagttaag	These primers were used for plasmids that confirm expression levels of diverse promoters.
	1-57_rev	tatttaaatcaatgccagagatctagtgattcgccaaaacactccttaacgcttttacc	These primers were used for plasmids that confirm expression levels of diverse promoters.
	23119_fwd	ttgacagctagctcagtcctaggtataatgctagcccatcttagtatattagttaagta	These primers were used for plasmids that confirm expression levels of diverse promoters.
	23119_rev	gctagcattatacctaggactgagctagctgtcaaccaaaacactccttaacgctttta	These primers were used for plasmids that confirm expression levels of diverse promoters.
	23100_fwd	ttgacggctagctcagtcctaggtacagtgctagcccatcttagtatattagttaagta	These primers were used for plasmids that confirm expression levels of diverse promoters.
	23100_rev	gctagcactgtacctaggactgagctagccgtcaaccaaaacactccttaacgctttta	These primers were used for plasmids that confirm expression levels of diverse promoters.
	23104_fwd	ttgacagctagctcagtcctaggtattgtgctagcccatcttagtatattagttaagta	These primers were used for plasmids that confirm expression levels of diverse promoters.
	23104_rev	gctagcacaatacctaggactgagctagctgtcaaccaaaacactccttaacgctttta	These primers were used for plasmids that confirm expression levels of diverse promoters.
	23107_fwd	tttacggctagctcagccctaggtattatgctagcccatcttagtatattagttaagta	These primers were used for plasmids that confirm expression levels of diverse promoters.
	23107_rev	gctagcataatacctagggctgagctagccgtaaaccaaaacactccttaacgctttta	These primers were used for plasmids that confirm expression levels of diverse promoters.
	23110_fwd	tttacggctagctcagtcctaggtacaatgctagcccatcttagtatattagttaagta	These primers were used for plasmids that confirm expression levels of diverse promoters.
	23110_rev	gctagcattgtacctaggactgagctagccgtaaaccaaaacactccttaacgctttta	These primers were used for plasmids that confirm expression levels of diverse promoters.
	23105_fwd	tttacggctagctcagtcctaggtactatgctagcccatcttagtatattagttaagta	These primers were used for plasmids that confirm expression levels of diverse promoters.
	23105_rev	gctagcatagtacctaggactgagctagccgtaaaccaaaacactccttaacgctttta	These primers were used for plasmids that confirm expression levels of diverse promoters.
	23113_fwd	ctgatggctagctcagtcctagggattatgctagcccatcttagtatattagttaagta	These primers were used for plasmids that confirm expression levels of diverse promoters.
	23113_rev	gctagcataatccctaggactgagctagccatcagccaaaacactccttaacgctttta	These primers were used for plasmids that confirm expression levels of diverse promoters.
	23103_fwd	ctgatagctagctcagtcctagggattatgctagcccatcttagtatattagttaagta	These primers were used for plasmids that confirm expression levels of diverse promoters.
	23103_rev	gctagcataatccctaggactgagctagctatcagccaaaacactccttaacgctttta	These primers were used for plasmids that confirm expression levels of diverse promoters.
	23112_fwd	ctgatagctagctcagtcctagggattatgctagcccatcttagtatattagttaagta	These primers were used for plasmids that confirm expression levels of diverse promoters.
	23112_rev	gctagcataatccctaggactgagctagctatcagccaaaacactccttaacgctttta	These primers were used for plasmids that confirm expression levels of diverse promoters.
	POT_26E7_fwd	cgagaccactagtaccggtctgcagctcg	These primers were used to construct promoter library.
	POT_26E7_rev	agatcgagacctctagacccggggaattc	These primers were used to construct promoter library.
	23104_26E7_fwd	ggtctcgatctttgacagctagctcagtcctaggtattgtgctagcccatcttagta	These primers were used to construct promoter library.
	1-16_26E7_fwd	tctagaggtctcgatctttatgataagttcactgttggctaaagggagtgtaagtcataatgaacttccatcttagtatattagt	These primers were used to construct promoter library.
	2-22_26E7_fwd	tctagaggtctcgatctgaactggttaaggtgatggacaacgggtggtaatatgctatactaaaggcccatcttagtatattagt	These primers were used to construct promoter library.
	1-29_26E7_fwd	tctagaggtctcgatctgagaacatgtttgcgttgaaaaacttgtaaggttgggctaaaatagcgtaccatcttagtatattagt	These primers were used to construct promoter library.
	yccFS_fwd	tagaggtctcgatctcagagaaaacgtgctccagcccaaaaaaacgttacaattgccgcccattactgaaaaccacagtaaagcgaggttttccatcttagtatattagttaagt	These primers were used to construct promoter library.
	2-21_26E7_fwd	tagaggtctcgatctgccgtcagtttagccagaccgccgaaaatttccaacacttctgaaacaccccatcttagtatattagtta	These primers were used to construct promoter library.
	23112_26E7_fwd	tctagaggtctcgatctctgatagctagctcagtcctagggattatgctagcccatcttagtatattagttaagtataag	These primers were used to construct promoter library.
	1-17_26E7_fwd	tagaggtctcgatctatgcactgttaccctttgtaatattgttcagtatggcctatgctacgcatccatcttagtatattagtta	These primers were used to construct promoter library.
	1-57_26E7_fwd	tctagaggtctcgatctcgaatcactagatctctggcattgatttaaataagataaaagtatgacttccatcttagtatattagtta	These primers were used to construct promoter library.
	RacR_26E7_fwd	tctagaggtctcgatctctggacatctctcggcaggcaatt	These primers were used to construct promoter library.
	RacR_rev	ttcttatacttaactaatatactaagatggtgcttaatattctcctatgcgcattacat	These primers were used to construct promoter library.
	RacR_fwd	tatattagttaagtataagaaggagatataatggcgccgcgcccgacttc	These primers were used to construct promoter library.
	trxA_26E7_fwd	tctagaggtctcgatctgcgaagtcggaaaacttctgttctgtta	These primers were used to construct promoter library.
	trxA_rev	acttaactaatatactaagatggatataactccacaggaataagcctggcg	These primers were used to construct promoter library.
	trxA_fwd	cgccaggcttattcctgtggagttatatccatcttagtatattagttaagt	These primers were used to construct promoter library.
	rrnA_26E7_fwd	tagaggtctcgatctcagaaaattattttaaatttcctcttgtca	These primers were used to construct promoter library.
	rrnA_rev	ttaactaatatactaagatggaaaagtttgacgctcaaagaattaaactt	These primers were used to construct promoter library.
	rrnA_fwd	ttctttgagcgtcaaacttttccatcttagtatattagttaagtataagaag	These primers were used to construct promoter library.
	26E7_rev	tactagtggtctcgcagcggaccaaaacgaaaaaaggcccccctttcgggaggcctctt	These primers were used to construct promoter library.
	POT_11C1_fwd	cgctcgagaccactagtaccggtctgcagctc	These primers were used to construct promoter library.
	POT_11C1_rev	cagccgagacctctagacccggggaattcgcggccg	These primers were used to construct promoter library.
	23104_11C1_fwd	tctagaggtctcggctgttgacagctagctcagtcctaggtattgtgctagcccatcttagtatattagttaagtataagaaggaga	These primers were used to construct promoter library.
	1-16_11C1_fwd	tctagaggtctcggctgttatgataagttcactgttggctaaagggagtgtaagtcataatgaacttccatcttagtatattagtta	These primers were used to construct promoter library.
	2-22_11C1_fwd	tctagaggtctcggctggaactggttaaggtgatggacaacgggtggtaatatgctatactaaaggcccatcttagtatattagtta	These primers were used to construct promoter library.
	1-29_11C1_fwd	tctagaggtctcggctggagaacatgtttgcgttgaaaaacttgtaaggttgggctaaaatagcgtaccatcttagtatattagtta	These primers were used to construct promoter library.
	yccFS_11C1_fwd	tctagaggtctcggctgcagagaaaacgtgctccagcccaaaaaaacgttacaattgccgcccattactgaaaaccacagtaaagcgaggttttccatcttagtatattagttaa	These primers were used to construct promoter library.
	2-21_11C1_fwd	tctagaggtctcggctggccgtcagtttagccagaccgccgaaaatttccaacacttctgaaacaccccatcttagtatattagtta	These primers were used to construct promoter library.
	23112_11C1_fwd	tctagaggtctcggctgctgatagctagctcagtcctagggattatgctagcccatcttagtatattagttaagta	These primers were used to construct promoter library.
	1-17_11C1_fwd	tctagaggtctcggctgatgcactgttaccctttgtaatattgttcagtatggcctatgctacgcatccatcttagtatattagtta	These primers were used to construct promoter library.
	1-57_11C1_fwd	tctagaggtctcggctgcgaatcactagatctctggcattgatttaaataagataaaagtatgacttccatcttagtatattagtta	These primers were used to construct promoter library.
	RacR_11C1_fwd	tctagaggtctcggctgctggacatctctcggcaggcaattgacgt	These primers were used to construct promoter library.
	trxA_11C1_fwd	tctagaggtctcggctggcgaagtcggaaaacttctgttctgttaaat	These primers were used to construct promoter library.
	rrnA_11C1_fwd	tctagaggtctcggctgcagaaaattattttaaatttcctcttgtcaggc	These primers were used to construct promoter library.
	11C1_rev	actagtggtctcgagcgggaccaaaacgaaaaaagacgctcgaaagcgtc	These primers were used to construct promoter library.
	POT_9H9_fwd	tcatcgagaccactagtaccggtctgcagctcgaggggg	These primers were used to construct promoter library.
	POT_9H9_rev	cgagacctctagacccggggaattcgcggccgccaccgcgg	These primers were used to construct promoter library.
	23104_9H9_fwd	gtctagaggtctcgcgctttgacagctagctcagtcctaggtattgtgctagcccatcttagtatattagtt	These primers were used to construct promoter library.
	1-16_9H9_fwd	tctagaggtctcgcgctttatgataagttcactgttggctaaagggagtgtaagtcataatgaacttccatcttagtatattagtta	These primers were used to construct promoter library.
	2-22_9H9_fwd	tctagaggtctcgcgctgaactggttaaggtgatggacaacgggtggtaatatgctatactaaaggcccatcttagtatattagttaa	These primers were used to construct promoter library.
	1-29_9H9_fwd	tctagaggtctcgcgctgagaacatgtttgcgttgaaaaacttgtaaggttgggctaaaatagcgtaccatcttagtatattagtta	These primers were used to construct promoter library.
	yccFS_9H9_fwd	tctagaggtctcgcgctcagagaaaacgtgctccagcccaaaaaaacgttacaattgccgcccattactgaaaaccacagtaaagcgaggttttccatcttagtatattagttaa	These primers were used to construct promoter library.
	2-21_9H9_fwd	tctagaggtctcgcgctgccgtcagtttagccagaccgccgaaaatttccaacacttctgaaacaccccatcttagtatattagtta	These primers were used to construct promoter library.
	23112_9H9_fwd	tctagaggtctcgcgctctgatagctagctcagtcctagggattatgctagcccatcttagtatattagttaag	These primers were used to construct promoter library.
	1-17_9H9_fwd	tctagaggtctcgcgctatgcactgttaccctttgtaatattgttcagtatggcctatgctacgcatccatcttagtatattagtta	These primers were used to construct promoter library.
	1-57_9H9_fwd	tctagaggtctcgcgctcgaatcactagatctctggcattgatttaaataagataaaagtatgacttccatcttagtatattagtta	These primers were used to construct promoter library.
	RacR_9H9_fwd	tctagaggtctcgcgctctggacatctctcggcaggcaattgacgtac	These primers were used to construct promoter library.
	trxA_9H9_fwd	tctagaggtctcgcgctgcgaagtcggaaaacttctgttctgttaaatgtgttt	These primers were used to construct promoter library.
	rrnA_9H9_fwd	tctagaggtctcgcgctcagaaaattattttaaatttcctcttgtcaggcc	These primers were used to construct promoter library.
	9H9_rev	actagtggtctcgatgacctttggtcgaaaaaaaaagcccgcactgtcaggtgcgggct	These primers were used to construct promoter library.
	POT_CHI_fwd	gagtcgagaccactagtaccggtctgcagctcgag	These primers were used to construct promoter library.
	POT_CHI_rev	atgacgagacctctagacccggggaattcgcggccg	These primers were used to construct promoter library.
	23104_CHI_fwd	tctagaggtctcgtcatttgacagctagctcagtcctaggtattgtgctagcccatcttagtatattagttaag	These primers were used to construct promoter library.
	1-16_CHI_fwd	tctagaggtctcgtcatttatgataagttcactgttggctaaagggagtgtaagtcataatgaacttccatcttagtatattagtta	These primers were used to construct promoter library.
	2-22_CHI_fwd	tctagaggtctcgtcatgaactggttaaggtgatggacaacgggtggtaatatgctatactaaaggcccatcttagtatattagtta	These primers were used to construct promoter library.
	1-29_CHI_fwd	tccccgggtctagaggtctcgtcatgagaacatgtttgcgttgaaaaacttgtaaggttgggctaaaatagcgtaccatcttagtat	These primers were used to construct promoter library.
	yccFS_CHI_fwd	tctagaggtctcgtcatcagagaaaacgtgctccagcccaaaaaaacgttacaattgccgcccattactgaaaaccacagtaaagcgaggttttccatcttagtatattagttaa	These primers were used to construct promoter library.
	2-21_CHI_fwd	tctagaggtctcgtcatgccgtcagtttagccagaccgccgaaaatttccaacacttctgaaacaccccatcttagtatattagtta	These primers were used to construct promoter library.
	23112_CHI_fwd	tctagaggtctcgtcatctgatagctagctcagtcctagggattatgctagcccatcttagtatattagttaagt	These primers were used to construct promoter library.
	1-17_CHI_fwd	tctagaggtctcgtcatatgcactgttaccctttgtaatattgttcagtatggcctatgctacgcatccatcttagtatattagtta	These primers were used to construct promoter library.
	1-57_CHI_fwd	tctagaggtctcgtcatcgaatcactagatctctggcattgatttaaataagataaaagtatgacttccatcttagtatattagtta	These primers were used to construct promoter library.
	RacR_CHI_fwd	tctagaggtctcgtcatctggacatctctcggcaggcaattgacgtacccctttga	These primers were used to construct promoter library.
	trxA_CHI_fwd	tctagaggtctcgtcatgcgaagtcggaaaacttctgttctgttaaatgtgttttgct	These primers were used to construct promoter library.
	rrnA_CHI_fwd	tctagaggtctcgtcatcagaaaattattttaaatttcctcttgtcaggccgga	These primers were used to construct promoter library.
	CHI_rev	cggtactagtggtctcgactcgcgcaataaaaaagcccccggaaggtgatctt	These primers were used to construct promoter library.
	pET_fwd1	aaattaagccagccaggatccgaattcg	These primers were used to construct Flavonoid chassis.
	pET_rev1	ctgaagccatgtggtgatgatggtgatg	These primers were used to construct Flavonoid chassis.
	VvSTS_fwd	tcatcaccacatggcttcagtcgaggaatttag	These primers were used to construct Flavonoid chassis.
	VvSTS_rev	gatcctggctggcttaatttgtaaccataggaatg	These primers were used to construct Flavonoid chassis.
	pET_fwd2	gccaggatccagccaggatccgaattcg	These primers were used to construct Flavonoid chassis.
	pET_rev2	tcttcttcatgtggtgatgatggtgatg	These primers were used to construct Flavonoid chassis.
	KKK-LjtIFS_fwd	tcatcaccacatgaagaagaagaccccg	These primers were used to construct Flavonoid chassis.
	KKK-LjtIFS_rev	gatcctggctggatcctggctttatgaac	These primers were used to construct Flavonoid chassis.
	pET-KKK-LjtIFS_fwd	tctggtgtaaatggcagatctcaattgg	These primers were used to construct Flavonoid chassis.
	pET-KKK-LjtIFS_rev	tcgccatatgatgtatatctccttcttatacttaac	These primers were used to construct Flavonoid chassis.
	GmHID_fwd	agatatacatcatatggcgaaagaaattgtg	These primers were used to construct Flavonoid chassis.
	GmHID_rev	gatctgccatttacaccagaaagctcgc	These primers were used to construct Flavonoid chassis.
	pACYCduet_fwd	tatctgcgtgacgtttggtaaagccaggatccgaattcgagctcggc	These primers were used to construct Flavonoid chassis.
	pACYCduet_rev	agctgtctttttcatgtggtgatgatggtgatggctgctgcccatg	These primers were used to construct Flavonoid chassis.
	OmpAL-LjtCPR_fwd	gccatcaccatcatcaccacatgaaaaagacagctatcgc	These primers were used to construct Flavonoid chassis.
	OmpAL-LjtCPR_rev	ctcgaattcggatcctggctttaccaaacgtcacgcag	These primers were used to construct Flavonoid chassis.
	pET_fwd3	gccaggatccgaattcgagctcggcgcg	These primers were used to construct Flavonoid chassis.
	pET_rev3	ggctcaccatgtggtgatgatggtgatggc	These primers were used to construct Flavonoid chassis.
	NOMT_fwd	tcatcaccacatggtgagcccggtggtac	These primers were used to construct Flavonoid chassis.
	NOMT_rev	gctcgaattcggatcctggctttactttgtgaac	These primers were used to construct Flavonoid chassis.
	pET_fwd4	gagcaccacccatatggcagatctcaattg	These primers were used to construct Flavonoid chassis.
	pET_rev4	aattcttcattatatctccttcttatacttaactaatatac	These primers were used to construct Flavonoid chassis.
	PfOMT3_fwd	aggagatataatgaagaattcatcaacggatgaagatttatccatattcg	These primers were used to construct Flavonoid chassis.
	PfOMT3_rev	ctgccatatgggtggtgctcgagtgcgg	These primers were used to construct Flavonoid chassis.
