# Supplementary material for: Pathway Evolution Through a Bottlenecking‐Debottlenecking Strategy and Machine Learning‐Aided Flux Balancing
Source: Adv Sci (Weinh). 2024 Feb 6;11(14):2306935. doi: 10.1002/advs.202306935 (PMC11005738; doi:10.1002/advs.202306935)
Supplement: Supplementary file 6 — Supplemental Data5 [file ADVS-11-2306935-s010.xlsx]

## Sheet: TAL
														Numbers (Al3+ >0.15)	Numbers (Al3+ >0.20)
1	<>	1	2	3	4	5	6	7	8	9	10	11	12	5	0	TAL-K	0.15	55.13	54.67±1.64	ND
	A	0.053	0.0081	0.048	0.0101	0.00920001	0.01	0.01	0.00580001	0.0778	0.01	0.0174	0.0798			16F5	0.52	396.52	325.10±11.87	CAA1224(Gln)>CAT(His); ATC2037(Ile)>ATA(Ile)
	B	0.0121	0.00920001	0.0102	0.00729999	0.009	0.1509	0.1633	0.00750001	0.0087	0.128	0.0036	0.00970001			26E7	0.45	307.86	373.61±36.15	CAC522(His)>CAA(Gln); 583CTG(Leu)>TTG(Leu)
	C	0.0053	0.0127	0.0071	0.0069	0.0088	0.00479999	0.0035	0.0037	0.0054	0.00399999	0.0026	0.0103							GCG789(Ala)>GCC(Ala); CAC879(His)>CAT(His)
	D	0.0142	0.00899999	0.008	0.00749999	0.0113	0.00660001	0.00420001	0.00650001	0.105	0.00330001	0.006	0.0132			28D11	0.41	294.52	340.90±18.80	AG26C(Ser)>ATC(Ile)
	E	0.011	0	0.01	0.0097	0.00479999	0.00629999	0.00819999	0.00759999	0.0068	0.1569	0.00660001	0.0168			29F4	0.35	249.08	230.34±20.02	CTG132(Leu)>CTA(Leu);1903CTG(Leu)>ATG(Met)
	F	0.0618	0.00489999	0.0081	0.0046	0.00930001	0.1698	0.023	0.00390001	0.00490001	0.00299999	0.0053	0.1547			40B11	0.3	233.19	237.65±9.08	AG800C(Ser)>ATC(Ile)
	G	0.0019	0.0307	0.0053	0.0053	0.00590001	0.0804	0.0062	0.0933	0.00390001	0.00299999	0.0567	0.1541			41A11	0.25	198.94	215.20±15.21	AA1667G(Lys)>ACG (Thr)
	H	0.1562	0.0095	0.0063	0.005	0.00659999	0.00650001	0.0055	0.00410001	0.1771	0.00659999	0.1307	0.1417			45A4	0.27	204.12	192.97±19.92	CCG1228(Pro)>TCG(Ser); GTT1652(Val)>GAT(Asp)
2	<>	1	2	3	4	5	6	7	8	9	10	11	12	5	0
	A	0.0046	0.0868	0.0088	0.1651	0.127	0.011	0.0934	0.104	0.0142	0.00560001	0.00480001	0.0084
	B	0.0078	0.0089	0.147	0.008	0.002	0.1508	0.0094	0.0038	0.1172	0.0055	0.0036	0.0112
	C	0.0848	0.0034	0.00480001	0.00220001	0.00120001	0.009	0.00750001	0.00470001	0.00660001	0.005	0.0307	0.0212
	D	0.0037	0.0029	0.0033	0.0083	0.0622	0.00600001	0.00660001	0.0063	0.0114	0.00510001	0.1318	0.00279999
	E	0.00299999	0.0044	0.00309999	0.0249	0.00130001	0.1893	0.0107	0.000499994	0.0046	0.0028	0.00569999	0.122
	F	0.0017	0.0708	0.00060001	0.0028	0.013	0.0079	0.0137	0.00310001	0.0016	0.00330001	0.00729999	0.0968
	G	0.0033	0.00830001	0.00299999	0.0037	0.0069	0.1643	0.043	0.00579999	0.0052	0.0124	0.1261	0.1013
	H	0.006	0.00489999	0.1855	0.00369999	0.00770001	0.0113	0.0061	0.0045	0.0087	0.1605	0.0054	0.1182
3	<>	1	2	3	4	5	6	7	8	9	10	11	12	12	0
	A	0.175	0.008	0.0865	0.00570001	0.1777	0.0323	0.00830001	0.00849999	0.00560001	0.0228	0.0321	0.0647
	B	0.0042	0.0129	0.0079	0.0051	0.02465	0.0086	0.0061	0.00490001	0.00649999	0.0043	0.0142	0.0036
	C	0.00319999	0.0042	0.0044	0.1296	0.1684	0.1635	0.0185	0.0813	0.00650001	0.0043	0.0102	0.005
	D	0.0554	0.141	0.0068	0.009	0.17	0.0081	0.00739999	0.1573	0.1267	0.0104	0.0881	0.0906
	E	0.0414	0.0062	0.00560001	0.00399999	0.006	0.00539999	0.1027	0.188	0.00310001	0.0059	0.0392	0.00729999
	F	0.0073	0.0086	0.1747	0.1384	0.163	0.158	0.0052	0.1423	0.166	0.0141	0.0104	0.137
	G	0.00650001	0.0664999	0.0054	0.00360002	0.00580001	0.0623	0	0.0051	0.00590001	0.1721	0.0099	0.1515
	H	0.00299999	0.0051	0.0569	0.00459999	0.00690001	0.1268	0.0108	0.00390001	0.1068	0.00569999	0.01	0.1493
4	<>	1	2	3	4	5	6	7	8	9	10	11	12	6	0
	A	0.1672	0.14	0.006	0.0948	0.1542	0.1539	0.00830001	0.00409999	0.00729999	0.0035	0.1378	0.0124
	B	0.1317	0.1385	0.1288	0.0815	0.00860001	0.1378	0.00759999	0.1572	0.0069	0.00660001	0.006	0.0652
	C	0.0136	0.0064	0.0059	0.0042	0.0425	0.0063	0.0052	0.00470001	0.0045	0.1147	0.0097	0.0123
	D	0.00250001	0.00560001	0.00480001	0.0055	0.0043	0.00639999	0.0062	0.0115	0.0024	0.0042	0.00660001	0.0068
	E	0.000799999	0.0015	0.0036	0.00139999	0.0583	0.0046	0.00580001	0.0034	0.0035	0.1486	0.0063	0.00760001
	F	0.0042	0.0063	0.0087	0.00289999	0.0079	0.0033	0.1983	0.00310001	0.1274	0.0873	0.00560001	0.1458
	G	0.00229999	0.0661	0.00129999	0.0019	0.00680001	0.0035	0.0082	0.00379999	0.176	0.00469999	0.0126	0.1363
	H	0.0146	0.00209999	0.00320001	0.1466	0.161	0.00389999	0.00470001	0.1478	0.1649	0.00650001	0.0079	0.1311
5	<>	1	2	3	4	5	6	7	8	9	10	11	12	7	0
	A	0.00549999	0.0142	0.0095	0.00390001	0.0229	0.1361	0.006	0.00960001	0.00750001	0.0028	0.0115	0.0089
	B	0.0052	0.0538	0.1293	0.00740001	0.1499	0.0053	0.01	0.0028	0.0191	0.00690001	0.0104	0.00920001
	C	0.146	0.00619999	0.0098	0.176	0.1638	0.0052	0.0073	0.1158	0.1526	0.00830001	0.0114	0.0113
	D	0.00600001	0.0129	0.0061	0.0069	0.00389999	0	0	0.144	0.0161	0.012	0.0115	0.1411
	E	0.0349	0.1629	0.1409	0.0045	0.0062	0.0045	0.0045	0.1305	0.1804	0.1353	0.00840001	0.00669999
	F	0.00829999	0	0.148	0.0072	0.0096	0.00660001	0.0701	0.1874	0.00560001	0.169	0.0104	0.1357
	G	0.0103	0.0071	0.006	0.00500001	0.1915	0.00580001	0.00579999	0.089	0.0127	0.00590001	0.00830001	0.1402
	H	0.000300005	0	0.001	0.0393	0.14	0.0088	0.0931	0.000400007	0.0015	0.1013	0	0.1308
6	<>	1	2	3	4	5	6	7	8	9	10	11	12	4	0
	A	0.0127	0.0069	0.005	0.0087	0.0077	0.0086	0.0083	0.0175	0.00740001	0.0113	0.0125	0.1663
	B	0.1657	0.1664	0.00300001	0	0.00379999	0.00130001	0.00510001	0.0084	0.00109999	0.0061	0.00309999	0.0153
	C	0.00230001	0.1028	0.00480001	0	0.0084	0.008	0.00449999	0.0079	0.0036	0.00910001	0.016	0.0077
	D	0.00120001	0.0733	0.0762	0.000799999	0.0033	0.0051	0.1183	0.00220001	0.0018	0.0042	0.0069	0.0533
	E	0	0.0733	0.0027	0.1234	0.1321	0.0223	0.00999999	0.00400001	0.00579999	0.0093	0.0815	0.0072
	F	0.0115	0.000799999	0.00310001	0.0094	0.0928	0	0.0097	0.0038	0.0115	0.1708	0.0991	0.1481
	G	0.00749999	0.007	0.0959	0.0045	0.0079	0.0081	0	0.0077	0.1162	0	0.0061	0.1271
	H	0.1405	0.00759999	0.0081	0.1272	0.0667	0.0125	0.00749999	0.0977	0.137	0.00910001	0.00669999	0.1222
7	<>	1	2	3	4	5	6	7	8	9	10	11	12	0	0
	A	0.01	0.00310001	0.0094	0.02	0.00489999	0.0094	0.0094	0.0094	0.0094	0.0094	0.0129	0.0094
	B	0.02	0.02	0.006	0.0046	0.00480001	0.000499994	0.0025	0.00230001	0.005	0.0983	0.0094	0.0015
	C	0.0296	0.00310001	0.00310001	0.00310001	0.0085	0.0094	0.0094	0.0177	0.0094	0.0094	0.0094	0.0094
	D	0.0162	0.0094	0.0094	0.0045	0.0871	0.0038	0.00230001	0.000499994	0.0094	0.0084	0.0094	0.0094
	E	0.01	0.0032	0.0768	0.00310001	0.00740001	0.00310001	0.0033	0.02	0.00319999	0.0094	0.00120001	0.00490001
	F	0.02	0.00310001	0.0071	0.000200003	0.0138	0.0072	0.00060001	0.000200003	0.1263	0.00430001	0.00319999	0.1304
	G	0	0.0923	0.00369999	0.00490001	0.000799999	0.00129999	0.00729999	0.0055	0.0375	0.0019	0.1063	0.13091
	H	0.01	0.00060001	0.000599995	0.1096	0.00399999	0.0028	0.0024	0.001	0.0024	0.0073	0.0016	0.1264
8	<>	1	2	3	4	5	6	7	8	9	10	11	12	2	0
	A	0.0496	0.0071	0.00680001	0.00570001	0.0901	0.0063	0.00910001	0.0052	0.007	0.00569999	0.0129	0.0122
	B	0.00399999	0.00650001	0.0045	0.0051	0.0186	0.0078	0.0052	0.00330001	0.0035	0.00129999	0.0043	0.0775
	C	0.0024	0.1586	0.0326	0.00300001	0.00479999	0.00760001	0.1341	0.00570001	0.0061	0.00479999	0.008	0.0079
	D	0.00219999	0.0218	0.0348	0.0541	0.0043	0.00470001	0.00390001	0.0045	0.0027	0.0074	0.00409999	0.0018
	E	0.0019	0.081	0.0055	0.1039	0.0827	0.00500001	0.0275	0.0109	0.0026	0.00470001	0.00809999	0.00500001
	F	0.0569	0.0072	0.00209999	0.00650001	0.1062	0.0051	0.1797	0.00409999	0.00470001	0.00389999	0.0068	0.1443
	G	0.0085	0.0099	0.0087	0.0033	0.0042	0.0029	0.0045	0.0029	0.0691	0.00580001	0.0083	0.1292
	H	0.012	0.0469	0.00929999	0.0009	0.0035	0.00300001	0.0036	0.0109	0.0441	0.000799999	0.0046	0.1377
9	<>	1	2	3	4	5	6	7	8	9	10	11	12	1	0
	A	0.0919	0.1319	0.079	0.000400007	0.00219999	0.1317	0.0072	0.0025	0.0067	0.125	0.0225	0.0025
	B	0.0028	0.00849999	0.0044	0.0037	0	0.001	0.1262	0.1134	0.0109	0.03	0.0645	0.0105
	C	0.0029	0.00129999	0.0027	0.00230001	0.002	0.00480001	0.0101	0.00409999	0.1164	0.00470001	0.00590001	0.0476
	D	0.006	0.0046	0.00299999	0.0035	0.00470001	0.00580001	0.00470001	0.00299999	0.0088	0.1515	0.00459999	0.00479999
	E	0.0869	0.00470001	0.1004	0.1155	0.1603	0.1224	0.00390001	0.14	0.0796	0.0033	0.0133	0.0089
	F	0.00060001	0.000200003	0.0035	0.0019	0.00389999	0.00579999	0.0035	0.00669999	0.00650001	0.0072	0.0085	0.102
	G	0.00500001	0.0102	0.0081	0.000799999	0.0018	0.00139999	0.006	0.0033	0.0046	0.0729	0.00140001	0.1277
	H	0.0073	0.00749999	0.0035	0.0019	0.0182	0.0088	0.0044	0.105	0.0044	0.00570001	0.0115	0.0951
10	<>	1	2	3	4	5	6	7	8	9	10	11	12	5	0
	A	0.1837	0.1611	0.1096	0.0036	0.176	0.0064	0.0117	0.0061	0.00409999	0.0038	0.0034	0.0027
	B	0.1729	0.0051	0.1315	0.0812	0.0038	0.1548	0.1421	0.00409999	0.00420001	0.00389999	0.0055	0.00559999
	C	0.1089	0.0072	0.0025	0.0028	0.00489999	0.00560001	0.0044	0.0024	0.00480001	0.0034	0.0109	0.0283
	D	0.0082	0.0054	0.00400001	0.00830001	0.0055	0.0429	0.00319999	0.0855	0.00580001	0.00229999	0.000700012	0.0752
	E	0.0139	0.1306	0.0365	0.00300001	0.1537	0.0035	0.0877	0.000399992	0.0018	0.0011	0.000700012	0.0037
	F	0.1727	0.000800014	0.1522	0.00319999	0.00409999	0.00739999	0.0044	0.109	0.007	0.0117	0.128	0.1495
	G	0.0107	0.0059	0.00510001	0.00320001	0.0107	0.0019	0.1478	0.00299999	0.0114	0.0027	0.005	0.1505
	H	0.0269	0.0037	0.1145	0.0707	0.0063	0.00500001	0.0053	0.0438	0.0019	0.000200003	0.00410001	0.1545
11	<>	1	2	3	4	5	6	7	8	9	10	11	12	2	0
	A	0.0479	0.00590001	0.0072	0.00660001	0.0064	0.0016	0.005	0.0069	0.0046	0.00229999	0.000200003	0.006
	B	0.0218	0.1194	0.00489999	0.0075	0.0036	0.0037	0.1171	0.00229999	0.005	0.0055	0.00489999	0.0052
	C	0.1188	0.0044	0.00399999	0.00400001	0.007	0.00379999	0.0079	0.0268	0.0262	0.0068	0.00359999	0.00399999
	D	0.0209	0.0051	0.0483	0.1429	0.0051	0.0061	0.00570001	0.0523	0.00399999	0.0734	0.00229999	0.00749999
	E	0.0157	0.0082	0.0081	0.0936	0.0045	0.00759999	0.0158	0.1569	0.05	0.00420001	0.0082	0.1095
	F	0.1234	0.0042	0.0444	0.1067	0.0043	0.113	0.0043	0.0026	0.00639999	0.0042	0.00210001	0.1496
	G	0.00650001	0.1464	0.000699997	0.02	0	0.1347	0.00999999	0.00399999	0.00399999	0.0161	0.00399999	0.1368
	H	0.0248	0.017	0.04	0.0051	0.1566	0.00759999	0.0317	0.0035	0.0068	0.00860001	0.1441	0.1308
12	<>	1	2	3	4	5	6	7	8	9	10	11	12	4	0
	A	0.0184	0.0115	0.00740001	0.008	0.0097	0.1511	0.00570001	0.0081	0.00549999	0.00560001	0.0123	0.00929999
	B	0.0165	0.00559999	0.007	0.0341	0.00659999	0.00389999	0.1611	0.0028	0.1276	0.0064	0.0097	0.00660001
	C	0.0566	0.00309999	0.00300001	0.1404	0.0045	0.0051	0.1002	0.00210001	0.0044	0.00489999	0.1986	0.00969999
	D	0.1352	0.00140001	0.0479	0.00389999	0.0062	0.005	0.0036	0.0046	0.0286	0.1832	0.00549999	0.0026
	E	0.00759999	0.0843	0.0026	0.0015	0.0034	0.0036	0.0061	0.0977	0.00320001	0.0094	0.0027	0.0139
	F	0.0177	0.0082	0.005	0.0051	0.0112	0.0782	0.0072	0.0055	0.0034	0.0027	0.00500001	0.1433
	G	0.00669999	0.0037	0.1578	0.005	0.0097	0.0068	0.00189999	0.0203	0.00220001	0.0074	0.0082	0.1739
	H	0.0036	0.1149	0.00469999	0.1346	0.00410001	0.1352	0.00849999	0.1245	0.00579999	0.0073	0.0042	0.1138
13	<>	1	2	3	4	5	6	7	8	9	10	11	12	9	0
	A	0.0785	0.1726	0.00629999	0.0059	0.005	0.1183	0.0077	0.2033	0.00469999	0.0043	0.0158	0.1737
	B	0.00480001	0.0009	0.0017	0.0034	0.1053	0.0131	0.000599995	0.00229999	0.0019	0.0009	0.00060001	0.0059
	C	0.0122	0.0112	0.0103	0.0132	0.0109	0.0112	0.0109	0.0104	0.0107	0.0105	0.0171	0.0145
	D	0.005	0.00199999	0.0018	0.04	0.00559999	0.0068	0.00409999	0.00319999	0.0026	0.00740001	0.0329	0.0027
	E	0.01	0.002	0.0018	0.0927	0.06	0.00330001	0.0029	0.0076	0.006	0.0043	0.0095	0.0079
	F	0.00579999	0.00739999	0.11	0.14	0.15	0.1644	0.1827	0.1778	0.00409999	0.0051	0.1318	0.1253
	G	0.0707	0.1905	0.0071	0.00559999	0.04	0.00740001	0.1615	0.0073	0.0045	0.1605	0.0045	0.1505
	H	0.0009	0.000700012	0.00409999	0.03	0.0165	0.0182	0.00399999	0.0854	0.1344	0.03	0.026	0.138
14	<>	1	2	3	4	5	6	7	8	9	10	11	12	2	0
	A	0.1348	0.0052	0.1372	0.1304	0.0071	0.0064	0.1401	0.1213	0.01	0.00780001	0.0118	0.0346
	B	0.0183	0.0046	0.0051	0.0043	0.0035	0.00409999	0.00480001	0.00659999	0.00480001	0.0044	0.0956	0.0101
	C	0.0102	0.0106	0.0111	0.009	0.1649	0.0127	0.0866	0.00840001	0.0101	0.0237	0.1243	0.0947
	D	0.0107	0.00979999	0.0025	0.0114	0.0743	0.0317	0.0278	0.0064	0.01	0.0136	0.0695	0.014
	E	0.0037	0.0034	0.00300001	0.00210001	0.00569999	0.00480001	0.0053	0.00469999	0.0043	0.0045	0.0101	0.041
	F	0.0893	0.1562	0.00220001	0.00140001	0.000100002	0.00650001	0.1442	0.0026	0.00690001	0.0519	0.0043	0.1256
	G	0.0205	0.1	0.000100017	0.0523	0.0233	0.109	0.00229999	0.025	0.00310001	0.0027	0.0073	0.1374
	H	0.00309999	0.0367	0.0235	0.0082	0.0383	0.0465	0.00470001	0.0107	0.00469999	0.002	0.00390001	0.1362
15	<>	1	2	3	4	5	6	7	8	9	10	11	12	5	0
	A	0.1125	0.0064	0.0053	0.1411	0.0016	0.0052	0.00569999	0.0046	0.1239	0.0139	0.00400001	0.0112
	B	0.00659999	0.0059	0.0037	0.0068	0.0229	0.0079	0.0889	0.0151	0.0055	0.0062	0.1555	0.0129
	C	0.00390001	0.00849999	0.00489999	0.0604	0.000500008	0.1178	0.00580001	0.00470001	0.0042	0.00559999	0.00639999	0.00409999
	D	0.0694	0.0033	0.0035	0.0033	0.1911	0.0746	0.0442	0.1493	0.0033	0.0036	0.0037	0.0135
	E	0.0089	0.1503	0.0699	0.0248	0.0844	0.0051	0.0045	0.0205	0.00559999	0.00369999	0.0134	0.0104
	F	0.1907	0.005	0.0189	0.0519	0.0079	0.0261	0.0033	0.0052	0.00579999	0.0142	0.0029	0.137
	G	0.0146	0.1588	0.034	0.00650001	0.0791	0.00500001	0.00979999	0.1504	0.1478	0.1765	0.0133	0.1481
	H	0.0149	0.1174	0.0099	0.013	0.0979	0.0038	0.00750001	0.0073	0.0089	0.00860001	0.0079	0.13784
16	<>	1	2	3	4	5	6	7	8	9	10	11	12	7	1
	A	0.0203	0.1742	0.1222	0.1819	0.00760001	0.1406	0.1429	0.13005	0.000200003	0.0197	0.0848	0.0104
	B	0.0182	0.00770001	0.00390001	0.1574	0.005	0.0656	0.1682	0.00409999	0.00299999	0.0207	0.00389999	0.0025
	C	0.1132	0.0034	0.00580001	0.0062	0.0035	0.0223	0.002	0.0046	0.00139999	0.00240001	0.00579999	0.0034
	D	0.0117	0.0674	0.1133	0.0128	0.0106	0.0139	0.0051	0.0044	0.0011	0.00139999	0.000499994	0.00369999
	E	0.0179	0.0061	0.0774	0.00300001	0.00549999	0.00929999	0.0043	0.00230001	0.000200003	0.13016	0.1295	0.000400007
	F	0.0948	0.1311	0.00559999	0.00229999	0.5215	0.00500001	0.0035	0.0018	0.0026	0.000100002	0.099	0.1229
	G	0.0046	0.0479	0.0555	0.0183	0.1287	0.0317	0.033	0.0434	0.0591	0.0309	0.0307	0.13863
	H	0.0209	0.00230001	0.0052	0.1731	0.0055	0.0018	0.0038	0.012	0.0145	0.1882	0.00369999	0.1222
17	<>	1	2	3	4	5	6	7	8	9	10	11	12	3	0
	A	0.0325	0.0358	0.1058	0.015	0.1471	0.1129	0.0228	0.1252	0.12942	0.0055	0.0192	0.0104
	B	0.0063	0.0074	0.0066	0.0071	0.00739999	0.0124	0.0075	0.00409999	0.1008	0.0064	0.0058	0.1029
	C	0.1464	0.00319999	0.000699997	0.00899999	0.00799999	0.0082	0.0084	0.0063	0.0059	0.0026	0.0075	0.0065
	D	0.0019	0.1208	0.0059	0.0056	0.0181	9.99868e-05	0.0027	0.0019	0.00759999	0.0083	0.00409999	0.0158
	E	0.1241	0.1537	0.00330001	0.00470001	0.1588	0.0096	0.0034	0.0092	0.00409999	0.0051	0.0073	0.0078
	F	0.00489999	0.00910001	0.0925	0.0016	0.1115	0.0152	0.0068	0.00729999	0.0108	0.0169	0.1104	0.1344
	G	0.1284	0.1125	0.0009	0.00299999	0.000799999	0.097	0.1702	0.0092	0.0082	0.00400001	0.00830001	0.12
	H	0.1086	0.0705	0.0133	0.0062	0.0064	0.000799999	0.0075	0.1332	0.0063	0.00410001	0.0101	0.1222
18	<>	1	2	3	4	5	6	7	8	9	10	11	12	3	0
	A	0.0009	0.0108	0.0034	0.00770001	0.000599995	0.0099	0.0153	0	0.0063	0.0052	0.0045	0.012
	B	0.00219999	0.0079	0.0806	0.0035	0.00219999	0.0026	0.0017	0.0028	0.0042	0.00649999	0.0342	0.0064
	C	0.0389	0.0087	0.0103	0.0351	0.0672	0.0869	0.0062	0.1118	0.1615	0.0315	0.0176	0.0425
	D	0.009	0.0411	0.0073	0.0095	0.00919999	0.00910001	0.00829999	0.0042	0.0144	0.0095	0.0322	0.0101
	E	0.0424	0.006	0.0105	0.00320001	0.0665	0.0358	0.1212	0.00500001	0.0088	0.00749999	0.0104	0.012
	F	0.0107	0.0131	0.0081	0.0108	0.0079	0.0052	0.0071	0.12238	0.00849999	0.1697	0.00389999	0.149
	G	0.0063	0.00680001	0.1159	0.00569999	0.1362	0.00479999	0.0482	0.1586	0.0089	0.0111	0.0146	0.1264
	H	0.00310001	0.00920001	0.0752	0.0058	0.0178	0.0527	0.00929999	0.1361	0.0806	0.0795	0.1135	0.15101
19	<>	1	2	3	4	5	6	7	8	9	10	11	12	8	0
	A	0.1237	0.0136	0.0136	0.0264	0.1085	0.1561	0.1645	0.1314	0.00479999	0.0114	0.0124	0.0211
	B	0.131	0.0706	0.0042	0.1443	0.0929	0.0059	0.1296	0.0116	0.0259	0.0131	0.0214	0.0099
	C	0.01	0.00670001	0.00600001	0	0.0771	0.0152	0.0917	0.00650001	0.0061	0.00490001	0.1444	0.0175
	D	0.1645	0.0103	0.1526	0.1555	0.0251	0.0261	0.0254	0.1349	0.0492	0.0781	0.00749999	0.0057
	E	0.1552	0.00569999	0.0053	0.1001	0.00219999	0.00210001	0.013	0.000300005	0.0069	0.00910001	0.0026	0.009
	F	0.0968	0.0425	0.000799999	0.1328	0.0119	0.0036	0.00319999	0.0719	0.126	0.0196	0.0026	0.1187
	G	0.1668	0.005	0.00279999	0.00649999	0.0062	0.1599	0.00759999	0.00409999	0.0061	0.0116	0.0502	0.1489
	H	0.0081	0.00650001	0.0147	0.0038	0.0144	0.0138	0.1139	0.12259	0.00830001	0.1078	0.1569	0.135
20	<>	1	2	3	4	5	6	7	8	9	10	11	12	4	0
	A	0.0077	0.0084	0.0015	0.0077	0.0068	0.1697	0.1283	0.00889999	0.0107	0.0053	0.1711	0.00799999
	B	0.0055	0.0068	0.0036	0.0078	0.0071	0.0074	0.00790001	0.1719	0.0071	0.00219999	0.0071	0.1012
	C	0.0075	0.007	0.001	0.0077	0.0068	0.1123	0.00560001	0.0011	0.00210001	0.0048	0.0097	0.00889999
	D	0.00709999	0.0025	0.0219	0.00759999	0.0051	0.007	0.0026	0.00369999	0.00130001	0.0062	0.00369999	0.1332
	E	0.0083	0.0138	0.0011	0.000699997	0.0036	0.1694	0.0605	0.0081	0.00390001	0.0068	0.0088	0.0225
	F	0.0048	0.00269999	0.0021	0.0009	0.000200003	0.0012	0.0019	0.0022	0.0016	0.004	0.0022	0.1026
	G	0.0027	0.0895	0.139	0.1377	0.0673	0.069	0.0192	0.0213	0.0415	0.0521	0.0341	0.1115
	H	0.0158	0.0081	0.0128	0.0217	0.1505	0.0082	0.0176	0.0077	0.00480001	0.0102	0.0038	0.1081
21	<>	1	2	3	4	5	6	7	8	9	10	11	12	7	0
	A	0.10856	0.016	0.0153	0.0919	0.1377	0.0106	0.0276	0.007	0.1592	0.0045	0.00559999	0.0651
	B	0.0132	0.0106	0.0367	0.00359999	0.172	0.00390001	0.00560001	0.0112	0.0061	0.0095	0.00839999	0.0861
	C	0.0042	0.0601	0.0223	0.00120001	0.0028	0.02	0.0254	0.00579999	0.0208	0.0225	0.0108	0.0102
	D	0.0071	0.0669	0.0045	0.0289	0.00340001	0.0338	0.1628	0.0593	0.0215	0.1684	0.0623	0.0157
	E	0	0.1169	0.0176	0.00299999	0.1762	0.00379999	0.0033	0.00319999	0.000100002	0.00229999	0.1395	0.0124
	F	0.008	0.000799999	0.00319999	0.10355	0.1414	0.1501	0.00170001	0.00210001	0.0525	0.1542	0.0435	0.1219
	G	0.00389999	0.1058	0.1897	0.0508	0.1114	0.00419998	0.1388	0.00389999	0.1407	0.0019	0.00999999	0.0991
	H	0.1291	0.0034	0.0009	0.0366	0.1147	0.0082	0.0177	0.007	0.0068	0.0483	0.1035	0.1024
22	<>	1	2	3	4	5	6	7	8	9	10	11	12	5	0
	A	0.1927	0.1478	0.0144	0.00389999	0.1998	0.134	0.2031	0.0049	0.0018	0.0077	0.0034	0.0022
	B	0.0061	0.143	0.0045	0.0055	0.0046	0.1138	0.0506	0.0108	0.00910001	0.0212	0.0066	0.0088
	C	0.00220001	0.0226	0.0706	0.007	0.00120002	0.138	0.0631	0.0293	0.000500008	0.00400001	0.00240001	0.0224
	D	0.0027	0.0024	0.0043	0.00219999	0.00390001	0.1288	0.007	0.00120001	0.12	0.00739999	0.0069	0.1548
	E	0.0027	0.0052	0.074	0.0182	0.1152	0.005	0.007	0.00569999	0.000200003	0.00569999	0.1409	0.0189
	F	0.000200003	0.1064	0.006	0.1379	0.0071	0.00650001	0.00500001	0.000699997	0.00740001	0.0033	0.000400007	0.1185
	G	0.0506	0.1468	0.0009	0.1852	0.1562	0.1032	0.00479999	0.0642	0.0044	0.1148	0.0164	0.1611
	H	0.0255	0.0273	0.00060001	0.00580001	0.0053	0.00490001	0.0015	0.00999999	0.00399999	0.00669999	0.00669999	0.1151
23	<>	1	2	3	4	5	6	7	8	9	10	11	12	4	0
	A	0.1447	0.002	0.00580001	0.0176	0.0016	0.0037	0.0471	0.0342	0.00929999	0.00369999	0.1378	0.011
	B	0.1798	0.008	0.0108	0.0344	0.00639999	0.036	0.00929999	0.0045	0.0945	0.02	0.1408	0.0061
	C	0.1302	0.0045	0.00310001	0.00930001	0.0075	0.00150001	0.0073	0.0055	0.1209	0.0029	0.0143	0.0088
	D	0.0075	0.0119	0.00749999	0.00319999	0.0053	0.0099	0.1618	0.0089	0.0095	0.000499994	0.00310001	0.016
	E	0.00570001	0.1592	0.1112	0.0017	0.0038	0.00830001	0.0105	0.0083	0.0088	0.1262	0.0929	0.0941
	F	0.006	0.0053	0.0057	0.0066	0.0141	0.1499	0.00549999	0.0104	0.0353	0.0248	0.0057	0.118
	G	0.0316	0.0065	0.0067	0.0597	0.0278	0.0371	0.0224	0.0059	0.0062	0.1608	0.1306	0.1182
	H	0.0078	0.0071	0.0081	0.00400001	0.00649999	0.127	0.1251	0.00749999	0.00610001	0.00580001	0.0118	0.1076
24	<>	1	2	3	4	5	6	7	8	9	10	11	12	4	0
	A	0.1828	0.00189999	0.00650001	0.0062	0.00560001	0.1683	0.1274	0.0061	0.0034	0.0079	0.0073	0.009
	B	0.0969	0.0153	0.0062	0.00690001	0.00919999	0.0147	0.1142	0.0063	0.0133	0.0066	0.0068	0.004
	C	0.00309999	0.0059	0.000200003	0.00130001	0.0069	0.0058	0.0182	0.0064	0.00700001	0.1066	0.0043	0.0064
	D	0.0071	0.1536	0.0057	0.0059	0.00410001	0.00629999	0.007	0.00929999	0.0199	0.0057	0.00580001	0.0033
	E	0.0169	0.0047	0.0061	0.0141	0.0064	0.0064	0.0066	0.0059	0.0065	0.006	0.0104	0.0124
	F	0.1299	0.00660001	0.0059	0.1672	0.0054	0.0063	0.0016	0.0067	0.0206	0.00510001	0.000100002	0.1334
	G	0.009	0.0156	0.0697	0.0124	0.0259	0.0059	0.0061	0.00560001	0.00740001	0.00279999	0.0151	0.1083
	H	0.0089	0.0068	0.0194	0.0301	0.00839999	0.0074	0.043	0.0108	0.0053	0.0185	0.0588	0.1068
25	<>	1	2	3	4	5	6	7	8	9	10	11	12	0	0
	A	0.1379	0.0111	0.1342	0.0055	0.0067	0.0054	0.0034	0.0064	0.0204	0.0077	0.0071	0.005
	B	0.0104	0.0072	0.14	0.0072	0.0102	0.0322	0.015	0.0059	0.0064	0.0066	0.0061	0.0061
	C	0.0447	0.0063	0.0129	0.0025	0.0072	0.007	0.0192	0.006	0.0168	0.0078	0.007	0.00829999
	D	0.0909	0.0916	0.0036	0.0061	0.0055	0.00229999	0.0059	0.008	0.006	0.0061	0.00560001	0.0016
	E	0.0208	0.00909999	0.1101	0.00229999	0.007	0.0071	0.0026	0.0057	0.0052	0.00560001	0.0074	0.0109
	F	0.0344	0.0285	0.0064	0.0061	0.0067	0.0387	0.0074	0.0494	0.0573	0.00919998	0.0214	0.1262
	G	0.00399999	0.00120001	0.0297	0.00740001	0.0294	0.00650001	0.0085	0.03	0.0052	0.0221	0.00829999	0.1163
	H	0.023	0.0294	0.0086	0.0323	0.00889999	0.0143	0.00570001	0.0062	0.0372	0.0296	0.0044	0.1078
26	<>	1	2	3	4	5	6	7	8	9	10	11	12	6	1
	A	0.0844	0.1027	0.0521	0.00670001	0.00470001	0.00469999	0.00670001	0.006	0.0315	0.0331	0.00390001	0.0066
	B	0.0114	0.00590001	0.0054	0.00650001	0.008	0.0053	0.00669999	0.00690001	0.00500001	0.0258	0.0046	0.0054
	C	0.0044	0.1378	0.0071	0.0061	0.048	0.1839	0.1636	0.0108	0.1624	0.1902	0.1525	0.0079
	D	0.0108	0.0431	0.015	0.0089	0.0067	0.0037	0.0077	0.0111	0.0095	0.1465	0.0067	0.0062
	E	0.00210001	0.0082	0.0045	0.0074	0.006	0.00309999	0.4452	0.0082	0.0078	0.0072	0.0079	0.0149
	F	0.0495	0.0357	0.007	0.0015	0.00409999	0.0068	0.0079	0.0069	0.00770001	0.00500001	0.00120001	0.1476
	G	0.0274	0.1736	0.0064	0.0095	0.0064	0.007	0.028	0.0115	0.008	0.0131	0.00489999	0.1103
	H	0.0334	0.000100002	0.0035	0.1487	0.00560001	0.006	0.0079	0.0056	0.012	0.0068	0.0133	0.1105
27	<>	1	2	3	4	5	6	7	8	9	10	11	12	3	0
	A	0.00229999	0.0089	0.0994	0.0051	0.004	0.006	0.0051	0.0465	0.00989999	0.0077	0.0059	0.0053
	B	0.0035	0.1322	0.00160001	0.0055	0.1292	0.0317	0.0062	0.0068	0.00709999	0.0189	0.0646	0.0145
	C	0.0053	0.0193	0.0337	0.0485	0.0109	0.0395	0.0221	0.0531	0.0064	0.0267	0.0102	0.0863
	D	0.0064	0.0122	0.1033	0.0336	0.0044	0.000400007	0.0277	0.0137	0.0981	0.1137	0.1904	0.0089
	E	0.0015	0.0145	0.0113	0.00260001	0.00659999	0.0056	0.0059	0.0103	0.00749999	0.0294	0.0095	0.00850001
	F	0.0931	0.00579999	0.0146	0.0159	0.0278	0.0095	0.0546	0.00999999	0.0527	0.0762	0.2015	0.1198
	G	0.0149	0.1085	0.0053	0.0059	0.00510001	0.00759999	0.1197	0.0042	0.0036	0.1615	0.0191	0.1388
	H	0.00919999	0.0269	0.0438	0.0016	0.00330001	0.0259	0.0696	0.0069	0.0577	0.002	0.0115	0.096
28	<>	1	2	3	4	5	6	7	8	9	10	11	12	2	1
	A	0.1526	0.0411	0.0073	0.0161	0.00839999	0.00560001	0.1047	0.000799999	0.0351	0.0079	0.006	0.0067
	B	0.1301	0.011	0.0717	0.0604	0.0449	0.0121	0.0069	0.00189999	0.0063	0.0072	0.1517	0.0058
	C	0.0271	0.00669999	0.00480001	0.1152	0.07	0.00750001	0.0383	0.00680001	0.0073	0.00439999	0.1161	0.0152
	D	0.1359	0.00830001	0.0346	0.0101	0.0662	0.0961	0.0223	0.0402	0.1028	0.0741	0.4058	0.0131
	E	0.0739	0.0079	0.079	0.00119999	0.1392	0.0061	0.00849999	0.1242	0.1956	0.001	0.0852	0.0121
	F	0.00639999	0.0026	0.0169	0.1314	0.0055	0.0058	0.0502	0.132	0.1361	0.0088	0.005	0.1224
	G	0.0063	0.0688	0.0034	0.0009	0.0811	0.0061	0.0608	0.0037	0.0042	0.1236	0.0059	0.1249
	H	0.0108	0.1242	0.0241	0.0355	0.00489999	0.034	0.00549999	0.0683	0.00480001	0.0099	0.0059	0.1308
29	<>	1	2	3	4	5	6	7	8	9	10	11	12	4	1
	A	0.0063	0.0082	0.0054	0.00910001	0.0081	0.0051	0.0053	0.00669999	0.0066	0.0071	0.0073	0.0046
	B	0.00659999	0.0082	0.1026	0.0082	0.0054	0.0118	0.0051	0.00690001	0.0059	0.0057	0.0068	0.005
	C	0.0064	0.1641	0.0382	0.00690001	0.0066	0.0071	0.0073	0.0057	0.0064	0.1311	0.0158	0.00819999
	D	0.0284	0.0063	0.0087	0.0128	0.006	0.0066	0.0061	0.00610001	0.0066	0.0089	0.0069	0.0093
	E	0.00579999	0.0086	0.0064	0.1421	0.00669999	0.0066	0.0104	0.006	0.00469999	0.0056	0.0157	0.0976
	F	0.1019	0.00650001	0.00539999	0.3518	0.0062	0.0068	0.1581	0.0059	0.011	0.1894	0.1509	0.1434
	G	0.0907	0.0086	0.0061	0.006	0.008	0.0062	0.0037	0.00579999	0.0079	0.1413	0.013	0.1062
	H	0.1433	0.0167	0.0402	0.007	0.0107	0.0174	0.00809999	0.0487	0.1104	0.1315	0.0389	0.1212
30	<>	1	2	3	4	5	6	7	8	9	10	11	12	4	0
	A	0.00910001	0.00849999	0.0082	0.0078	0.0072	0.0068	0.0077	0.00759999	0.00529999	0.007	0.00619999	0.008
	B	0.0078	0.0083	0.00930001	0.1824	0.0068	0.0072	0.007	0.0141	0.0075	0.0082	0.0079	0.0261
	C	0.0369	0.0081	0.0071	0.00480001	0.0068	0.0068	0.0042	0.00220001	0.1047	0.0053	0.014	0.0105
	D	0.007	0.1303	0.1474	0.0077	0.0057	0.0092	0.0123	0.0079	0.1667	0.0103	0.0114	0.0191
	E	0.0079	0.012	0.0119	0.1312	0.002	0.00579999	0.00500001	0.0067	0.0077	0.0081	0.0072	0.0243
	F	0.0077	0.007	0.0053	0.007	0.0029	0.0035	0.0063	0.0109	0.0118	0.0562	0.0085	0.1051
	G	0.00309999	0.00920001	0.0135	0.00570001	0.0068	0.0071	0.0109	0.0067	0.1636	0.00839999	0.0496	0.1447
	H	0.0552	0.0096	0.00150001	0.1751	0.00629999	0.0201	0.00829999	0.0056	0.0302	0.0174	0.0081	0.1079
31	<>	1	2	3	4	5	6	7	8	9	10	11	12	7	0
	A	0.0074	0.0116	0.008	0.0113	0.0066	0.0124	0.00500001	0.0061	0.00580001	0.1465	0.0064	0.1773
	B	0.0134	0.0136	0.0089	0.00549999	0.0079	0.1374	0.0063	0.163	0.0053	0.0692	0.00650001	0.00470001
	C	0.0198	0.1072	0.1187	0.0062	0.0601	0.00759999	0.00829999	0.009	0.00819999	0.0087	0.0135	0.0068
	D	0.0131	0.00819999	0.0376	0.0036	0.00029999	0.01	0.0069	0.0759	0.00579999	0.0108	0.076	0.1269
	E	0.0965	0.0124	0.0408	0.061	0.1569	0.00930001	0.00830001	0.00660001	0.0081	0.0101	0.0082	0.0075
	F	0.017	0.0061	0.1674	0.1232	0.00229999	0.157	0.0111	0.0082	0.00799999	0.008	0.0081	0.1056
	G	0.0115	0.007	0.1827	0.00480001	0.093	0.00569999	0.0147	0.00469999	0.1527	0.0063	0.0112	0.1518
	H	0.0102	0.0046	0.1232	0.008	0.0172	0.00649999	0.0077	0.0965	0.00849999	0.1943	0.008	0.1223
32	<>	1	2	3	4	5	6	7	8	9	10	11	12	0	0
	A	0.0074	0.1231	0.056	0.0057	0.0472	0.0595	0.0058	0.0057	0.0053	0.0064	0.0065	0.0059
	B	0.0548	0.00140001	0.0046	0.0065	0.0981	0.0061	0.00629999	0.0064	0.0057	0.0053	0.0056	0.00299999
	C	0.0142	0.0036	0.1212	0.00560001	0.0058	0.0065	0.0069	0.0058	0.0055	0.0067	0.0104	0.0055
	D	0.0031	0.0065	0.00520001	0.008	0.00320001	0.0105	0.0056	0.0071	0.0064	0.006	0.0059	0.0036
	E	0.0164	0.0233	0.1074	0.0076	0.0333	0.0062	0.006	0.006	0.000799999	0.006	0.00590001	0.00210001
	F	0.0107	0.0168	0.0668	0.0067	0.0047	0.00619999	0.0057	0.00520001	0.0009	0.00029999	0.0068	0.0813
	G	0.0159	0.0016	0.006	0.0038	0.0062	0.0059	0.0072	0.014	0.017	0.0064	0.0849	0.1429
	H	0.096	0.00299999	0.1322	0.00610001	0.0046	0.0057	0.0045	0.0059	0.00470001	0.005	0.0065	0.0059
33	<>	1	2	3	4	5	6	7	8	9	10	11	12	3	0
	A	0.00430001	0.00749999	0.0061	0.0042	0.0345	0.0763	0.0081	0.00500001	0.0618	0.0326	0.00930001	0.0071
	B	0.0106	0.00639999	0.0069	0.0088	0.0063	0.119	0.0065	0.0036	0.0053	0.0042	0.0035	0.145
	C	0.0561	0.0797	0.00709999	0.0062	0.006	0.00309999	0.0053	0.0073	0.00790001	0.0115	0.0053	0.0333
	D	0.0154	0.0051	0.0315	0.0068	0.1173	0.00740001	0.0051	0.0049	0.00309999	0.0047	0.0068	0.0044
	E	0.0238	0.0102	0.0072	0.00430001	0.00560001	0.1788	0.0056	0.0053	0.0068	0.0767	0.009	0.1628
	F	0.0189	0.00129999	0.0073	0.0046	0.00319999	0.0571	0.0081	0.1065	0.0046	0.0222	0.00619999	0.1321
	G	0.000200003	0.0024	0.0056	0.0053	0.0046	0.00399999	0.00310001	0.0026	0.00060001	0.0084	0.0051	0.1365
	H	0.0063	0.0062	0.0037	0.006	0.0177	0.007	0.0258	0.1621	0.00319999	0.00359999	0.1511	0.1295
34	<>	1	2	3	4	5	6	7	8	9	10	11	12	4
	A	0.032	0.0062	0.005	0.00320001	0.0061	0.0484	0.0292	0.0162	0.0065	0.0105	0.0063	0.0044
	B	0.022	0.00940001	0.000100002	0.0066	0.0101	0.0043	0.00390001	0.00319999	0.0063	0.0075	0.0068	0.1208
	C	0.007	0.00469999	0.0029	0.0063	0.0485	0.0044	0.005	0.0019	0.0063	0.0066	0.0027	0.000100002
	D	0.0063	0.1245	0.0829	0.1178	0.1071	0.0794	0.000799999	0.00659999	0.0521	0.0109	0.0019	0.000300005
	E	0.0786	0.0138	0.00390001	0.0843	0.1647	0.0077	0.1827	0.139	0.0065	0.0069	0.041	0.0071
	F	0.018	0.0515	0.0066	0.0393	0.0132	0.0084	0.0246	0.0051	0.00659999	0.1221	0.0157	0.1357
	G	0.0102	0.0114	0.002	0.0945	0.00629999	0.0064	0.0756	0.0997	0.1593	0.0053	0.0141	0.1208
	H	0.0192	0.0115	0.0086	0.00560001	0.00539999	0.00759999	0.0097	0.0026	0.1727	0.0082	0.000399992	0.1165
35	<>	1	2	3	4	5	6	7	8	9	10	11	12	2	0
	A	0.1258	0.1033	0.00830001	0.0064	0.00500001	0.00560001	0.00390001	0.042	0.0068	0.0066	0.0115	0.000500001
	B	0.0108	0.00399999	0.00570001	0.0068	0.006	0.0036	0.1331	0	0.0057	0.00849999	0.00529999	0.000399992
	C	0.0093	0.0253	0.0087	0.0454	0.00819999	0.148	0.006	0.122	0.19	0.0055	0.0028	0.0313
	D	0.009	0.0098	0.0044	0.0029	0.0062	0.0089	0.0441	0.001	0.00579999	0.0056	0.1823	0.0054
	E	0.1243	0.0963	0.1455	0.0363	0.0572	0.0051	0.0061	0.0019	0.1389	0.0111	0.0059	0.00129999
	F	0.0155	0.008	0.002	0.103	0.0068	0.0069	0.0138	0.00210001	0.0121	0.0086	0.00060001	0.112
	G	0.0212	0.1489	0.0017	0.00029999	0.0342	0.0075	0.0086	0.0379	0.00139999	0.1284	0.1278	0.154
	H	0.0146	0.0262	0.0063	0.0064	0.0087	0.00399999	0.0064	0.0078	0.0228	0.0096	0.009	0.1199
36	<>	1	2	3	4	5	6	7	8	9	10	11	12	0	0
	A	0.0197	0.0087	0.1011	0.00279999	0.00650001	0.0055	0.0065	0.0088	0.0062	0.00480001	0.0074	0.0128
	B	0.0559	0.0265	0.0062	0.0051	0.007	0.00389999	0.0061	0.0084	0.00560001	0.0467	0.0595	0.001
	C	0.0122	0.0881	0.0044	0.000400007	0.1038	0.0347	0.0065	0.0064	0.0088	0.00629999	0.0439	0.0282
	D	0.0263	0.0071	0.1132	0.008	0.0146	0.0156	0.1382	0.0078	0.0046	0.0047	0.0077	0.0696
	E	0.0167	0.00029999	0.0015	0.1291	0.0107	0.0047	0.0056	0.0103	0.00409999	0.0068	0.0059	0.0861
	F	0.0011	0	9.99942e-05	0.00570001	0.000799984	0.0035	0.000600003	0.00299999	0.00139999	0.0053	0.000999987	0.1083
	G	0.0348	0.0087	0.0042	0.0057	0.00839999	0.0058	0.1274	0.00209999	0.1251	0.0274	0.0088	0.1254
	H	0.0136	0.0056	0.0953	0.00489998	0.114	0.0073	0.00579999	0.1508	0.0338	0.0069	0.0035	0.1241
37	<>	1	2	3	4	5	6	7	8	9	10	11	12	1	0
	A	0.0055	0.000799999	0.00910001	0.0082	0.0017	0.0033	0.0049	0.0438	0.00299999	0.0073	0.00140001	0.0074
	B	0.0121	0.0022	0.0129	0.0285	0.0206	0.0071	0.0859	0.0908	0.00409999	0.007	0.0147	0.00300001
	C	0.0197	0.1479	0.0052	0.0081	0.00660001	0.0121	0.0106	0.0704	0.0957	0.0059	0.00320001	0.00750001
	D	0.0105	0.0252	0.0091	0.00199999	0.0891	0.00109999	0.0436	0.00119999	0.0757	0.00830001	0.0072	0.0972
	E	0.0158	0.009	0.0045	0.0474	0.00400001	0.00139999	0.0099	0.0027	0.1553	0.0122	0.00619999	0.1494
	F	0.0161	0.0062	0.0068	0.00129999	0.0967	0.0018	0.0011	0.007	0.1492	0.00199999	0.005	0.1355
	G	0.0556	0.0066	0.0061	0.00480001	0.021	0.00409999	0.0238	0.00500001	0.1267	0.0038	0.008	0.1432
	H	0.0082	0.0124	0.0165	0.0515	0.1548	0.0516	0.0594	0.0062	0.07	0.0839	0.0066	0.1194
38	<>	1	2	3	4	5	6	7	8	9	10	11	12	0	0
	A	0.1179	0.0082	0.0064	0.00849999	0.00910001	0.0119	0.033	0.0098	0.0442	0.0075	0.008	0.00759999
	B	0.006	0.006	0.0059	0.0079	0.0066	0.0075	0.0297	0.0077	0.008	0.0029	0.0045	0.0064
	C	0.0072	0.0099	0.0338	0.0075	0.00690001	0.0244	0.0198	0.0045	0.0054	0.0073	0.0082	0.1162
	D	0.0082	0.0072	0.0166	0.007	0.0072	0.0075	0.0078	0.0068	0.1358	0.00780001	0.0081	0.1213
	E	0.0096	0.0761	0.0093	0.0083	0.0421	0.0224	0.0076	0.0066	0.0119	0.0321	0.0077	0.107
	F	0.0062	0.0071	0.0084	0.0135	0.0077	0.0066	0.0077	0.0067	0.0067	0.0085	0.0072	0.1349
	G	0.0136	0.0628	0.0056	0.0064	0.0069	0.0288	0.0066	0.0065	0.007	0.0071	0.0066	0.1292
	H	0.0043	0.0051	0.0118	0.0055	0.004	0.0081	0.00539999	0.0106	0.0061	0.0703	0.0066	0.1321
39	<>	1	2	3	4	5	6	7	8	9	10	11	12	1	0
	A	0.0126	0.0114	0.0469	0.0821	0.0108	0.0939	0.0146	0.0086	0.00960001	0.0092	0.0131	0.0257
	B	0.0045	0.00799999	0.076	0.0051	0.0083	0.0086	0.0068	0.0067	0.0073	0.0135	0.0074	0.0078
	C	0.0372	0.0051	0.0235	0.0062	0.00650001	0.00749999	0.0077	0.0083	0.0079	0.005	0.0649	0.0743
	D	0.0074	0.0086	0.0074	0.0111	0.0121	0.0106	0.0559	0.1328	0.0071	0.013	0.0074	0.0904
	E	0.0076	0.0067	0.0058	0.0333	0.0119	0.0074	0.008	0.0077	0.0124	0.0081	0.0131	0.0929
	F	0.0076	0.0424	0.0077	0.0082	0.00839999	0.0138	0.1749	0.013	0.0078	0.0977	0.0136	0.089
	G	0.00799999	0.131	0.0076	0.0085	0.0272	0.0073	0.0081	0.026	0.007	0.053	0.0099	0.1486
	H	0.0238	0.0075	0.0584	0.0067	0.0266	0.0075	0.0071	0.0073	0.0081	0.006	0.048	0.1449
40	<>	1	2	3	4	5	6	7	8	9	10	11	12	2	1
	A	0.0104	0.0081	0.0067	0.0296	0.0132	0.0102	0.0061	0.0073	0.00910001	0.0092	0.0096	0.0413
	B	0.0056	0.0076	0.007	0.139	0.0089	0.0078	0.0189	0.1832	0.0061	0.0094	0.3	0.0108
	C	0.007	0.0185	0.0073	0.0107	0.1446	0.0143	0.0597	0.011	0.0068	0.0523	0.01	0.0999
	D	0.0108	0.0146	0.00710001	0.0244	0.0081	0.0251	0.0119	0.00669999	0.0082	0.0056	0.0379	0.0697
	E	0.0095	0.0065	0.0076	0.0074	0.00740001	0.0064	0.0112	0.00849999	0.0131	0.0085	0.0087	0.095
	F	0.0122	0.008	0.0857	0.0091	0.0067	0.0089	0.0059	0.0622	0.0079	0.007	0.0096	0.1359
	G	0.0095	0.00889999	0.0147	0.0087	0.0083	0.0065	0.081	0.0062	0.0073	0.0094	0.0117	0.136
	H	0.0101	0.0183	0.0138	0.0279	0.00849999	0.0805	0.0083	0.0093	0.0479	0.0077	0.0331	0.1401
41	<>	1	2	3	4	5	6	7	8	9	10	11	12	5	1
	A	0.0737	0.00889999	0.0072	0.006	0.006	0.0088	0.00920001	0.0527	0.0808	0.0415	0.2533	0.0964
	B	0.00669999	0.0084	0.0053	0.0072	0.0115	0.1525	0.0331	0.1495	0.0214	0.1709	0.011	0.0062
	C	0.0534	0.0076	0.1661	0.0164	0.0086	0.0084	0.0409	0.00560001	0.008	0.00669999	0.0834	0.0624
	D	0.0061	0.0934	0.0046	0.0803	0.0082	0.1183	0.0353	0.0059	0.023	0.0074	0.1167	0.0519
	E	0.00849999	0.0109	0.0068	0.01	0.0775	0.0054	0.0093	0.011	0.0068	0.0071	0.111	0.067
	F	0.1512	0.1456	0.00520001	0.0251	0.0058	0.174	0.0822	0.0132	0.107	0.1723	0.0081	0.1354
	G	0.007	0.0448	0.0062	0.00520001	0.0065	0.0068	0.0076	0.0266	0.0045	0.0057	0.0177	0.1351
	H	0.0061	0.07	0.1034	0.00579999	0.0088	0.0217	0.0105	0.0049	0.00669999	0.1009	0.0091	0.1371
42	<>	1	2	3	4	5	6	7	8	9	10	11	12	2	0
	A	0.0163	0.0265	0.1272	0.0203	0.0395	0.0059	0.1373	0.0072	0.1035	0.0069	0.0107	0.0056
	B	0.0077	0.0285	0.0071	0.0118	0.00709999	0.0064	0.1629	0.0057	0.006	0.038	0.0044	0.0044
	C	0.0043	0.0067	0.0074	0.007	0.0075	0.0073	0.0088	0.00409999	0.0337	0.0376	0.0059	0.0616
	D	0.1465	0.0688	0.0567	0.0109	0.0076	0.0967	0.0081	0.0073	0.0063	0.00659999	0.0063	0.0637
	E	0.0077	0.125	0.0066	0.0082	0.0066	0.0335	0.0086	0.0184	0.0068	0.00669999	0.058	0.0573
	F	0.0083	0.0136	0.0079	0.00539999	0.0077	0.1455	0.0186	0.0066	0.0054	0.0093	0.0057	0.138
	G	0.1493	0.0075	0.007	0.1609	0.0049	0.0069	0.0158	0.0058	0.1154	0.0076	0.0073	0.1406
	H	0.0082	0.087	0.1299	0.0066	0.009	0.025	0.0947	0.006	0.0071	0.0072	0.0073	0.1424
43	<>	1	2	3	4	5	6	7	8	9	10	11	12	4	0
	A	0.0076	0.005	0.0094	0.00560001	0.0055	0.0621	0.16	0.0487	0.0026	0.0062	0.0094	0.0049
	B	0.008	0.0093	0.0029	0.00619999	0.0019	0.1515	0.0099	0.0167	0.0354	0.0103	0.0053	0.0042
	C	0.0042	0.00610001	0.0029	0.0056	0.0682	0.0051	0.176	0.0062	0.079	0.0062	0.0088	0.0423
	D	0.1093	0.0036	0.0051	0.011	0.064	0.16	0.0078	0.0086	0.0047	0.0052	0.0051	0.0598
	E	0.0674	0.0078	0.0034	0.1155	0.0059	0.0284	0.1074	0.00539999	0.0057	0.0065	0.0051	0.0869
	F	0.0059	0.0094	0.0176	0.0077	0.0061	0.0603	0.0074	0.1206	0.1567	0.0086	0.0061	0.1343
	G	0.0064	0.0057	0.0048	0.0079	0.00670001	0.0052	0.0057	0.0373	0.0064	0.0061	0.0078	0.1328
	H	0.0945	0.0427	0.0052	0.0059	0.0488	0.0075	0.0031	0.1503	0.0085	0.0093	0.0078	0.1367
44	<>	1	2	3	4	5	6	7	8	9	10	11	12	5	0
	A	0.0075	0.02	0.0047	0.0064	0.0064	0.0076	0.1901	0.0067	0.0072	0.008	0.0853	0.0412
	B	0.0071	0.1907	0.1146	0.0066	0.0049	0.007	0.0044	0.0157	0.0103	0.00560001	0.0028	0.0039
	C	0.108	0.0073	0.00690001	0.0066	0.00489999	0.0046	0.0065	0.0667	0.0987	0.0568	0.0887	0.0464
	D	0.0062	0.00610001	0.1227	0.1415	0.0046	0.1281	0.0056	0.00629999	0.0045	0.0055	0.089	0.025
	E	0.0076	0.0367	0.0073	0.0048	0.00579999	0.0805	0.177	0.0349	0.00940001	0.01	0.0258	0.0292
	F	0.0054	0.00650001	0.1816	0.0086	0.1264	0.0055	0.006	0.0052	0.0041	0.0195	0.1776	0.1349
	G	0.0065	0.0077	0.0668	0.0043	0.0053	0.0042	0.0046	0.0039	0.0048	0.0502	0.0045	0.134
	H	0.0072	0.00430001	0.0032	0.00390001	0.0045	0.0599	0.0046	0.0068	0.0992	0.005	0.0067	0.1353
45	<>	1	2	3	4	5	6	7	8	9	10	11	12	2	1
	A	0.00870001	0.156	0.0083	0.2749	0.0086	0.0055	0.0111	0.0192	0.00759999	0.0114	0.005	0.00579999
	B	0.0068	0.0071	0.0083	0.0055	0.0039	0.0083	0.0068	0.0103	0.00349999	0.0062	0.0075	0.0072
	C	0.0069	0.0057	0.009	0.0085	0.0078	0.0086	0.0073	0.0075	0.0074	0.0051	0.0081	0.0776
	D	0.004	0.006	0.0064	0.0064	0.0081	0.0422	0.00759999	0.00430001	0.0073	0.0062	0.0074	0.0744
	E	0.0044	0.0053	0.0056	0.0079	0.004	0.005	0.00489999	0.0076	0.0084	0.00369999	0.0742	0.0982
	F	0.0044	0.005	0.0063	0.0074	0.0045	0.0054	0.0136	0.007	0.0091	0.0062	0.0595	0.0868
	G	0.005	0.0085	0.1264	0.0704	0.0059	0.0076	0.0839	0.0073	0.0072	0.0428	0.00780001	0.1294
	H	0.0344	0.0273	0.0084	0.0078	0.0063	0.0106	0.0081	0.0085	0.0413	0.0079	0.0049	0.132
46	<>	1	2	3	4	5	6	7	8	9	10	11	12	2	0
	A	0.1159	0.0079	0.0367	0.0073	0.00740001	0.0057	0.1811	0.0222	0.006	0.1113	0.0421	0.023
	B	0.0077	0.00579999	0.0079	0.0064	0.0058	0.0615	0.0077	0.0069	0.0077	0.0511	0.0078	0.0877
	C	0.0059	0.007	0.1363	0.0089	0.0073	0.0072	0.0278	0.0222	0.0053	0.008	0.0081	0.0505
	D	0.1453	0.00399999	0.00839999	0.006	0.0408	0.0311	0.0075	0.008	0.006	0.0077	0.0074	0.0701
	E	0.0336	0.0096	0.1671	0.0079	0.0077	0.0526	0.007	0.0089	0.007	0.0194	0.0055	0.052
	F	0.0078	0.0188	0.0088	0.00759999	0.0304	0.0082	0.0055	0.00790001	0.0068	0.0078	0.0541	0.1288
	G	0.1271	0.0082	0.0059	0.0036	0.009	0.1183	0.0068	0.0094	0.008	0.0095	0.008	0.1424
	H	0.0096	0.0103	0.0242	0.0478	0.0092	0.0109	0.0051	0.154	0.0938	0.0085	0.0101	0.1308
47	<>	1	2	3	4	5	6	7	8	9	10	11	12	4	0
	A	0.0112	0.0065	0.0074	0.0298	0.00520001	0.0104	0.0097	0.0038	0.0365	0.0555	0.0102	0.0044
	B	0.0239	0.0057	0.0051	0.0273	0.1047	0.1373	0.007	0.0079	0.0124	0.0109	0.0059	0.005
	C	0.0049	0.0063	0.0061	0.0066	0.0188	0.006	0.0072	0.0922	0.0324	0.0953	0.0058	0.0013
	D	0.0423	0.0088	0.0061	0.1018	0.00799999	0.025	0.0058	0.0774	0.005	0.1803	0.115	0.0609
	E	0.1898	0.0069	0.0097	0.0051	0.0072	0.007	0.0082	0.0062	0.1942	0.0222	0.0084	0.0651
	F	0.0078	0.1481	0.0765	0.0053	0.0062	0.0068	0.0072	0.0049	0.0084	0.0095	0.0061	0.1404
	G	0.006	0.0157	0.0061	0.0362	0.00610001	0.0724	0.165	0.009	0.1146	0.0063	0.0866	0.1332
	H	0.0813	0.0112	0.0134	0.0066	0.0083	0.0164	0.0481	0.00919999	0.0052	0.0059	0.1461	0.1392
48	<>	1	2	3	4	5	6	7	8	9	10	11	12	0	0
	A	0.0142	0.0687	0.0034	-0.0029	0.0093	0.0081	-0.000299998	0.0027	0.0071	0.0365	0.0128	0.0036
	B	0.0171	0.0447	0.0167	0.1267	0.00889999	0.0033	0.0812	0.0064	0.0097	0.0035	0.0037	0.0021
	C	0.0145	0.1159	0.00759999	0.0097	0.0081	0.1213	0.00179999	0.0107	0.1119	0.0094	0.0987	0.0346
	D	0.0122	0	0.0092	0.0075	0.001	0.0874	0.0022	0.0011	0.0053	0.0009	0.0355	0.0241
	E	0.0358	0.000700004	0.0016	0.1121	0.0556	0.0082	0.0973	9.99942e-05	0.0075	0.0188	0.00710001	0.0073
	F	0.0278	0.0034	0.002	0.0021	0.0071	0.00650001	0.024	0.0104	0.0009	0.012	0.00660001	0.1351
	G	0.0198	0.00300001	0.0068	0.0471	0.000399999	0.042	0.0024	0.048	0.0013	0.0102	0.0276	0.1089
	H	0.1099	0.0094	0.0301	0.0022	0.1465	0.000199996	0.00759999	0.0034	0.0072	0.0026	0.0091	0.1383
49	<>	1	2	3	4	5	6	7	8	9	10	11	12	1	0
	A	0.1341	0.0077	0.0044	0.00340001	0.0138	0.0032	0.0168	0.0061	0.1226	0.0415	0.00300001	0.01
	B	0.0429	0.00319999	0.1306	0.0023	0.0044	0.0024	0.0042	0.0189	0.0033	0.0026	0.0073	0.00409999
	C	0.0079	0.0705	0.0036	0.0051	0.002	0.0118	0.0015	0.0124	0.0039	0.0094	0.0031	0.005
	D	0.0081	0.1493	0.1051	0.1087	0.0075	0.0357	0.0058	0.0039	0.007	0.0037	0.0079	0.0029
	E	0	0.0126	0.0447	0.0111	0.1456	0.0263	0.0113	0.0085	0.00849999	0.0064	0.0203	0.00579999
	F	0.0175	0.0031	0.0037	-0.0045	0.0086	0.0116	0.000500001	0.1562	0.0065	0.0049	0.0034	0.1365
	G	0.007	0.0867	0.041	0.0027	0.0077	0.0046	0.0421	0.0022	0.1308	0.0108	0.1323	0.1186
	H	0.0033	0.0986	0.003	0.0072	0.1085	0.0052	0.0028	0.0223	0.1156	0.0631	0.00409999	0.1397
50	<>	1	2	3	4	5	6	7	8	9	10	11	12	1	0
	A	0.0086	0.0089	0.0445	0.105	0.0031	0.0459	0.008	0.00650001	0.0092	0.0056	0.0013	0.0534
	B	0.0081	0.0083	0.0145	0.0286	0.0942	0.0089	0.0258	0.1739	0.0165	0.0052	-0.0012	0.0032
	C	0.0232	0.0101	0.0111	9.99942e-05	-0.000200003	0.0078	0.0556	0.0076	0.0773	0.0074	0.0669	0.00830001
	D	0.0551	0.0708	0.0528	0.1155	0.0067	0.0085	0.0751	0.075	0.0202	0.0023	0.0181	0.0014
	E	0.0088	0.00539999	0.0467	0.0081	-0.0025	0.0077	0.0115	0.0175	0.1241	0.00690001	0.1251	0.0011
	F	0.0234	0.0097	0.011	0.0075	0.0038	0.0173	0.0016	0.1374	-0.0039	0.0091	0.0108	0.16
	G	0.0371	0.0128	0.0093	0.1452	0.0091	0.0971	-0.0011	0.0095	0.0531	0.0013	0.0109	0.1491
	H	0.000799999	0.005	0.0097	0.0093	0.0052	0.0105	0.0151	0.0247	0.0141	0.0026	0.069	0.1382
													Total	179	7

## Sheet: 4CL
															Numbers (Al3+ >0.08)	Numbers (Al3+ >0.13)
1	<>	1	2	3	4	5	6	7	8	9	10	11	12		0	0
	A	0.0069	0.00910001	0.00979999	0.0399	0.0097	0.0119	0.0211	0.0366	0.0128	0.0078	0.0205	0.0141
	B	0.0103	0.00420001	0.00489999	0.008	0.0071	0.0077	0.00849999	0.005	0.000499994	0.0139	0.0097	0.0115
	C	0.0184	0.0071	0.006	0.00470001	0.0086	0.0084	0.0077	0.0079	0.007	0.0095	0.00740001	0.0109
	D	0.0147	0.0088	0.0081	0.0089	0.0079	0.0085	0.0204	0.00650001	0.014	0.0107	0.0151	0.0212
	E	0.0051	0.008	0.0081	0.008	0.006	0.0089	0.0123	0.0103	0.00489999	0.0099	0.0109	0.0109
	F	0.0247	0.0036	0.00799999	0.0082	0.0131	0.0111	0.00849999	0.00739999	0.0089	0.0096	0.0141	0.0825
	G	0.00910001	0.00670001	0.0079	0.00830001	0.0173	0.0064	0.00650001	0.0136	0.0116	0.0263	0.0183	0.080501
	H	0.0102	0.0071	0.0088	0.00910001	0.00760001	0.00839999	0.00839999	0.0098	0.0082	0.0104	0.0079	0.0796
2	<>	1	2	3	4	5	6	7	8	9	10	11	12		1	1				4CL-K	0.1	44.89	45.41±2.99	ND
	A	0.0087	0.0033	0.0118	0.0078	0.0122	0.0087	0.00729999	0.00489999	0.0105	0.00759999	0.0042	0.0082							11C1	0.21	134.57	134.82±17.11	CT196G(Leu)>CCG (Pro); GTT505(Val)>GTC(Val)
	B	0.0079	0.0086	0.000200003	0.0063	0.0063	0.013	0.0154	0.0042	0.0097	0.00849999	0.00719999	0.0353							2C1	0.2	111.47	126.05±26.71	CTG32 (Leu)>CTT(Leu); CT196G(Leu)>CCG (Pro);
	C	0.1997	0.00369999	0.00479999	0.00569999	0.00580001	0.00559999	0.00749999	0.0059	0.0064	0.0044	0.0087	0.00739999							24H10	0.18	68.42	76.20±8.01	GG119C(Gly)>GTC(Val)
	D	0.0042	0.0038	0.00669999	0.00289999	0.0017	0.0141	0.0043	0.0128	0.0053	0.00489999	0.0185	0.0042							35D5	0.16	67.19	63.46±7.92	586CTG588(Leu)>GTT(Val)
	E	0.0224	0.006	0.00410001	0.00390001	0.0034	0.0107	0.00390001	0.00119999	0.0034	0.0072	0.0026	0.00390001							45C7	0.19	70.03	58.76±10.88	GCA468(Ala)>GCG(Leu); G616GT(Gly)>AGT(Ser); GTG1437(Val)>GTA(Val)
	F	0.0059	0.0131	0.0104	0.0184	0.0118	0.00829999	0.0138	0.0028	0.013	0.00910001	0.0126	0.0634
	G	0.0064	0.0132	0.00480001	0.0112	0.0099	0.0064	0.0055	0.00660001	0.0035	0.00479999	0.0028	0.0695
	H	0.00569999	0.00590001	0.006	0.0481	0.0042	0.00480001	0.0044	0.00389999	0.006	0.007	0.00839999	0.08112
3	<>	1	2	3	4	5	6	7	8	9	10	11	12		1	0
	A	0.0172	0.000400007	0.00950001	0.0111	0.0714	0.0029	0.0035	0.00189999	0.0027	0.0269	0.0103	0.00420001
	B	0.00500001	0.00470001	0.0052	0.00910001	0.00210001	0.00319999	0.0042	0.0046	0.00560001	0.0015	0.00220001	0.0034
	C	0.00650001	0.091	0.025	0.0194	0.00470001	0.0034	0.0055	0.0068	0.0089	0.0029	0.00309999	0.0027
	D	0.0069	0.007	0.00930001	0.006	0.0059	0.00670001	0.0036	0.00319999	0.00220001	0.0015	0.0016	0.0078
	E	0.0121	0.0204	0.0247	0.00470001	0.013	0.0059	0.00649999	0.00840001	0.0028	0.00209999	0.00650001	0.00759999
	F	0.00839999	0.0616	0.0045	0.0064	0.0038	0.0011	0.0078	0.0033	0.0033	0.0734	0.0043	0.0709
	G	0.00830001	0.0191	0.007	0.00139999	0.00390001	0.00570001	0.00470001	0.0044	0.00539999	0.0037	0.00140001	0.0708
	H	0.00629999	0.0112	0.0202	0.0028	0.0529	0.0139	0.00580001	0.0068	0.00379999	0.0025	0.00569999	0.0847
4	<>	1	2	3	4	5	6	7	8	9	10	11	12		0	0
	A	0.0051	0.0019	0.00399999	0.0086	0.000599995	0.0035	0.0028	0.0133	0.000799999	0.0109	0.0044	0.00409999
	B	0.00559999	0.00579999	0.000400007	0.0109	0.0063	0.012	0.0054	0.00659999	0.0053	0.0064	0.00459999	0.0029
	C	0.0027	0.00539999	0.0114	0.0163	0.0111	0.00389999	0.00409999	0.0106	0.024	0.00490001	0.0175	0.0042
	D	0.0134	0.0052	0.009	0.00379999	0.00819999	0.0117	0.0191	0.0394	0.00780001	0.034	0.00390001	0.00650001
	E	0.00389999	0.0154	0.00400001	0.00309999	0.00729999	0.012	0.0358	0.00739999	0.00559999	0.00369999	0.0102	0.0109
	F	0.00470001	0.0069	0.00740001	0.0046	0.00300001	0.00570001	0.0113	0.00850001	0.0151	0.014	0.0118	0.0803
	G	0.0072	0.029	0.0078	0.0061	0.0086	0.0844	0.0139	0.0098	0.0094	0.00979999	0.0118	0.0807
	H	0.0042	0.0109	0.0109	0.0045	0.00500001	0.0061	0.0117	0.0122	0.00740001	0.0151	0.0132	0.0611
5	<>	1	2	3	4	5	6	7	8	9	10	11	12		1	0
	A	0.0099	0.0086	0.0301	0.0069	0.0191	0.0028	0.0115	0.0064	0.0033	0.0027	0.0134	0.0173
	B	0.0082	0.0073	0.00220001	0.011	0.00379999	0.0145	0.0028	0.0052	0.00770001	0.0144	0.0364	0.0088
	C	0.000799999	0.00220001	0.00590001	0.0051	0.00639999	0.00580001	0.0046	0.001	0.00929999	0.006	0.00220001	0.0061
	D	0.00300001	0.008	0.0011	0.0011	0.0028	0.0937	0.0034	0.00229999	0.00320001	0.00739999	0.005	0.0043
	E	0.00299999	0.0025	0.0323	0.0042	0.00359999	0.00330001	0.00230001	0.0306	0.0199	0.0055	0.0104	0.0079
	F	0.00569999	0.00299999	0.00289999	0.002	0.0044	0.00340001	0.0028	0.0015	0.00719999	0.0052	0.0062	0.0708
	G	0.00310001	0.0272	0.0117	0.0147	0.0261	0.0105	0.0049	0.0174	0.0017	0.0059	0.00399999	0.0608
	H	0.0194	0.00579999	0.0072	0.0243	0.016	0.0197	0.0187	0.015	0.00210001	0.0045	0.0099	0.0813
6	<>	1	2	3	4	5	6	7	8	9	10	11	12		0	0
	A	0.0108	0.0227	0.0055	0.00489999	0.0343	0.0062	0.00490001	0.0029	0.00759999	0.0086	0.00680001	0.0094
	B	0.0059	0.00480001	0.00590001	0.0061	0.00579999	0.0134	0.0052	0.0164	0.0026	0.00489999	0.00480001	0.00770001
	C	0.00639999	0.00310001	0.0072	0.00390001	0.0119	0.00479999	0.0078	0.00569999	0.0096	0.0613	0.006	0.0096
	D	0.0051	0.00289999	0.00510001	0.006	0.0303	0.0059	0.0055	0.03	0.007	0.00629999	0.0042	0.0053
	E	0.0059	0.0269	0.00809999	0.0132	0.00929999	0.00639999	0.0844	0.0118	0.00420001	0.00649999	0.0232	0.007
	F	0.00690001	0.0061	0.0061	0.00729999	0.00650001	0.00480001	0.00680001	0.00629999	0.0086	0.00700001	0.0052	0.0703
	G	0.00570001	0.0063	0.00579999	0.0324	0.0094	0.0103	0.0318	0.0109	0.00490001	0.0071	0.00930001	0.0817
	H	0.0069	0.0356	0.006	0.0212	0.00559999	0.0059	0.00480001	0.0741	0.0062	0.014	0.00740001	0.0827
7	<>	1	2	3	4	5	6	7	8	9	10	11	12		0	0
	A	0.0069	0.00910001	0.00979999	0.0399	0.0097	0.0119	0.0211	0.0366	0.0128	0.0078	0.0205	0.0141
	B	0.0103	0.00420001	0.00489999	0.008	0.0071	0.0077	0.00849999	0.005	0.000499994	0.0139	0.0097	0.0115
	C	0.0184	0.0071	0.006	0.00470001	0.0086	0.0084	0.0077	0.0079	0.007	0.0095	0.00740001	0.0109
	D	0.0147	0.0088	0.0081	0.0089	0.0079	0.0085	0.0204	0.00650001	0.014	0.0107	0.0151	0.0212
	E	0.0051	0.008	0.0081	0.008	0.006	0.0089	0.0123	0.0103	0.00489999	0.0099	0.0109	0.0109
	F	0.0247	0.0036	0.00799999	0.0082	0.0131	0.0111	0.00849999	0.00739999	0.0089	0.0096	0.0141	0.0825
	G	0.00910001	0.00670001	0.0079	0.00830001	0.0173	0.0064	0.00650001	0.0136	0.0116	0.0263	0.0183	0.0806
	H	0.0102	0.0071	0.0088	0.00910001	0.00760001	0.00839999	0.00839999	0.0098	0.0082	0.0104	0.0079	0.0656
8	<>	1	2	3	4	5	6	7	8	9	10	11	12		1	0
	A	0.0062	0.0077	0.0699	0.00139999	0.0053	0.0017	0.00189999	0.008	0.0052	0.0059	0.0018	0.0068
	B	0.00759999	0.0086	0.0052	0.00690001	0.00400001	0.0045	0.00490001	0.0069	0.0034	0.00369999	0.031	0.025
	C	0.0069	0.0056	0.001	0.0042	0.00610001	0.0057	0.0076	0.00409999	0.0055	0.0043	0.0073	0.00659999
	D	0.00400001	0.0342	0.0046	0.00569999	0.00399999	0.0115	0.0062	0.0137	0.0009	0.0087	0.00189999	0.00639999
	E	0.00659999	0.0337	0.0035	0.0081	0.007	0.009	0.0062	0.0631	0.0095	0.0088	0.00759999	0.0097
	F	0.0216	0.00700001	0.0144	0.0105	0.0037	0.0044	0.0061	0.0082	0.0132	0.0063	0.0072	0.061
	G	0.0073	0.0081	0.0097	0.0086	0.0179	0.0044	0.00579999	0.00579999	0.0868	0.0069	0.0116	0.0714
	H	0.0137	0.00849999	0.00569999	0.0064	0.0068	0.0102	0.0507	0.0278	0.012	0.00139999	0.0227	0.0681
9	<>	1	2	3	4	5	6	7	8	9	10	11	12		0	0
	A	0.0036	0.00809999	0.0079	0.0071	0.00409999	0.0672	0.0035	0.0017	0.0331	0.00279999	0.0034	0.0043
	B	0.00029999	0.0086	0.00390001	0.0018	0.000799999	0.00319999	0.00999999	0.00229999	0.0019	0.0111	0.0036	0.0033
	C	0.0423	0.0037	0.0028	0.00129999	0.0175	0.0043	0.005	0.0062	0.0071	0.00319999	0.00560001	0.005
	D	0.0255	0.0042	0.0033	0.00670001	0.0029	0.0042	0.00420001	0.00240001	0.0111	0.0019	0.0017	0.00639999
	E	0.0089	0.0101	0.0166	0.00210001	0.0029	0.00309999	0.00409999	0.0133	0.0508	0.0071	0.0082	0.00749999
	F	0.000400007	0.00590001	0.008	0.0111	0.00400001	0.00299999	0.0029	0.00210001	0.0017	0.0042	0.0129	0.0659
	G	0.00580001	0.0117	0.0115	0.00389999	0.0046	0.0169	0.0483	0.0192	0.0097	0.0046	0.0139	0.081
	H	0.0126	0.00950001	0.0079	0.0184	0.00220001	0.0103	0.0184	0.005	0.0131	0.014	0.00580001	0.063
10	<>	1	2	3	4	5	6	7	8	9	10	11	12		0	0
	A	0.00960001	0.00669999	0.0121	0.0593	0.00680001	0.039	0.00660001	0.00770001	0.007	0.008	0.0116	0.0062
	B	0.00840001	0.007	0.0133	0.0197	0.0119	0.0107	0.0112	0.0133	0.0102	0.0267	0.012	0.0103
	C	0.0285	0.035	0.0121	0.017	0.0116	0.011	0.008	0.0137	0.0064	0.00929999	0.012	0.00909999
	D	0.0144	0.0116	0.0571	0.012	0.0089	0.0131	0.0116	0.0069	0.0115	0.00919999	0.0118	0.0102
	E	0.00989999	0.0095	0.0087	0.0105	0.0061	0.0105	0.0062	0.006	0.00229999	0.0086	0.0086	0.00829999
	F	0.0135	0.0134	0.0098	0.00920001	0.0516	0.0132	0.009	0.0038	0.0038	0.00650001	0.00740001	0.0536
	G	0.00669999	0.0071	0.0079	0.012	0.0121	0.0121	0.005	0.0025	0.0017	0.0118	0.00849999	0.0594
	H	0.0449	0.0079	0.0104	0.0111	0.00739999	0.00989999	0.0077	0.007	0.0114	0.0094	0.0565	0.0547
11	<>	1	2	3	4	5	6	7	8	9	10	11	12		1	1
	A	0.0025	0.00570001	0.0034	0.00560001	0.001	0.00029999	0.000200003	0.00650001	0.0688	0.0471	0.00479999	0.0072
	B	0.00590001	0.00729999	0.00750001	0.0078	0.0034	0.00320001	0.0063	0.00849999	0.00240001	0.0045	0.00669999	0.00930001
	C	0.2063	0.0147	0.00759999	0.006	0.00319999	0.0052	0.0051	0.00650001	0.0042	0.00770001	0.0124	0.0061
	D	0.00199999	0.0116	0.05	0.00120001	0.00749999	0.0159	0.0101	0.0009	0.0107	0.0238	0.00750001	0.0053
	E	0.0433	0.00680001	0.00669999	0.0054	0.00480001	0.00649999	0.0774	0.0052	0.00470001	0.00650001	0.0159	0.0121
	F	0.0209	0.00840001	0.00830001	0.00680001	0.0543	0.0043	0.0016	0.0046	0.00549999	0.0169	0.002	0.0825
	G	0.012	0.0796	0.0034	0.00469999	0.0051	0.0316	0.0081	0.00559999	0.007	0.0109	0.0081	0.0648
	H	0.0077	0.0069	0.00819999	0.0068	0.0069	0.00570001	0.005	0.0181	0.0098	0.00660001	0.00489999	0.0695
12	<>	1	2	3	4	5	6	7	8	9	10	11	12		1	0
	A	0.0111	0.0079	0.00639999	0.0018	0.0037	0.00830001	0.0052	0.00500001	0.006	9.99868e-05	0.00750001	0.00469999
	B	0.00389999	0.00739999	0.0119	0.0025	0.00569999	0.0187	0.000699997	0.0028	0.006	0.0063	0.00309999	0.0011
	C	0.00680001	0.0017	0.0029	0.00210001	0.0027	0.0033	0.0033	0.00569999	0.000200003	0.002	0.0201	0.00850001
	D	0.00319999	0.002	0.00570001	0.0102	0.000799999	0.00210001	0.0114	0.0011	0.0072	0.0009	0.0256	0.0019
	E	0.0018	0.00560001	0.0081	0.000799999	0.0123	0.0099	0.0174	0.0071	0.00389999	9.99868e-05	0.000599995	0.0026
	F	0.00729999	0.00279999	0.0186	0.00120001	0.0929	0.0043	0.0099	0.0098	0.0038	0.0042	0.0029	0.067
	G	0.000399992	0.0234	0.0136	0.000100002	0.0009	0.00489999	0.0663	0.0094	0.009	0.00420001	0.0016	0.0682
	H	0.0118	0.0142	0.079	0.0101	0.0152	0.00760001	0.0009	0.000799999	0.0034	0.0086	0.0231	0.0774
13	<>	1	2	3	4	5	6	7	8	9	10	11	12		0	0
	A	0.0692	0.0305	0.0077	0.0432	0.00389999	0.0144	0.0174	0.0164	0.0016	0.0053	0.000500008	0.00489999
	B	0.00570001	0.0173	0.0132	0.0035	0.0053	0.00300001	0.0026	0.00210001	0.000800014	0.000200003	0.005	0.000700012
	C	0.00279999	0.00489999	0.00410001	0.00309999	0.00559999	0.00300001	0.00230001	0.007	0.0153	0.0071	0.0025	0.00199999
	D	0.0077	0.00649999	0.0024	0.0141	0.0099	0.00330001	0.001	0.000200003	0.0072	0.000200003	0.0471	0.0025
	E	0.0034	0.0053	0.00619999	0.00309999	0.00210001	0.0015	0.00479999	0.0051	0.0245	0.00340001	0.007	0.00920001
	F	0.00490001	0.00220001	0.0108	0.005	0.0744	0.0044	0.011	0.0035	0.0051	0.000999987	0.0015	0.074
	G	0.00830001	0.02	0.00409999	0.00449999	0.0103	0.0036	0.0082	0.000799999	0.000899985	0.0044	0.0068	0.0685
	H	0.0154	0.0068	0.0122	0.0108	0.0115	0.0106	0.00470001	0.033	0.001	0.00029999	0.001	0.0832
14	<>	1	2	3	4	5	6	7	8	9	10	11	12		0	0
	A	0.00809999	0.00979999	0.00960001	0.00570001	0.00379999	0.0051	0.0353	0.00230001	0.0019	0.0064	0.0148	0.0222
	B	0.009	0.00639999	0.0095	0.00590001	0.0061	0.042	0.0077	0.005	0.0051	0.00759999	0.00750001	0.0028
	C	0.0068	0.00569999	0.0042	0.0027	0.0017	0.0034	0.0025	0.0068	0.0352	0.00539999	0.0073	0.01
	D	0.0024	0.0121	0.00480001	0.0088	0.0516	0.00989999	0.008	0.000799999	0.0161	0.00199999	0.0072	0.00560001
	E	0.00549999	0.0245	0.00139999	0.001	0.0033	0.00320001	0.0044	0.00129999	0.00210001	0.0713	0.0111	0.0106
	F	0.0078	0.000300005	0.00219999	0.0421	0.0137	0.0089	0.015	0.00390001	0.007	0.0077	0.0112	0.0706
	G	0.00229999	0.0079	0.0079	0.0036	0.0134	0.0362	0.00669999	0.0036	0.0099	0.0061	0.0106	0.0808
	H	0.00409999	0.0045	0.0123	0.00409999	0.0035	0.00750001	0.00489999	0.00579999	0.00409999	9.99868e-05	0.00489999	0.08
15	<>	1	2	3	4	5	6	7	8	9	10	11	12		0	0
	A	0.0172	0.0713	0.0098	0.0143	0.015	0.00660001	0.00629999	0.00650001	0.0063	0.0262	0.0222	0.0147
	B	0.0103	0.0129	0.00740001	0.0087	0.0136	0.0131	0.0155	0.0123	0.0102	0.00899999	0.0102	0.0108
	C	0.0125	0.0139	0.0087	0.0132	0.0124	0.0097	0.0138	0.00740001	0.0094	0.0097	0.0122	0.0129
	D	0.0123	0.0133	0.0142	0.0077	0.011	0.0082	0.013	0.009	0.0133	0.014	0.0122	0.011
	E	0.00830001	0.0081	0.0128	0.014	0.0186	0.00670001	0.0147	0.0119	0.0128	0.0116	0.0111	0.0175
	F	0.0063	0.0096	0.00910001	0.0258	0.0079	0.0095	0.0129	0.0189	0.00569999	0.0202	0.0139	0.0778
	G	0.0094	0.0165	0.0124	0.0068	0.0119	0.0109	0.0124	0.0124	0.0237	0.0145	0.013	0.0767
	H	0.00750001	0.0107	0.0177	0.011	0.00929999	0.0086	0.0123	0.0137	0.00920001	0.0249	0.0173	0.0725
16	<>	1	2	3	4	5	6	7	8	9	10	11	12		0	0
	A	0.0178	0.00930001	0.0138	0.0081	0.0106	0.0156	0.00809999	0.006	0.0101	0.00850001	0.0191	0.0106
	B	0.00830001	0.0106	0.0108	0.0051	0.0082	0.0098	0.00839999	0.0095	0.0088	0.012	0.00610001	0.0109
	C	0.00850001	0.0103	0.0355	0.0069	0.0126	0.0127	0.007	0.00650001	0.0134	0.0072	0.007	0.0062
	D	0.0111	0.0064	0.00560001	0.0314	0.0221	0.007	0.0078	0.0087	0.00839999	0.007	0.0653	0.0087
	E	0.0104	0.0131	0.00649999	0.0071	0.00760001	0.011	0.013	0.00480001	0.0073	0.0077	0.0101	0.00739999
	F	0.008	0.0132	0.0118	0.0162	0.0121	0.0479	0.0075	0.0184	0.0069	0.0151	0.0028	0.0745
	G	0.0174	0.0218	0.0333	0.0121	0.0071	0.0053	0.00619999	0.0111	0.012	0.0144	0.0169	0.0566
	H	0.0109	0.0089	0.0116	0.0143	0.00320001	0.0127	0.00829999	0.0149	0.0218	0.0129	0.0217	0.0678
17	<>	1	2	3	4	5	6	7	8	9	10	11	12		0	0
	A	0.015	0.0166	0.0059	0.00739999	0.00829999	0.0072	0.0355	0.0103	0.0078	0.0077	0.0156	0.0103
	B	0.0177	0.0089	0.0102	0.00750001	0.0045	0.00549999	0.006	0.0122	0.0063	0.0064	0.0096	0.00750001
	C	0.00849999	0.0037	0.0348	0.0283	0.0089	0.0061	0.0211	0.0207	0.0055	0.0072	0	0.00850001
	D	0.0166	0.009	0.0073	0.0077	0.0059	0.00749999	0.0081	0.0081	0.000200003	0.0077	0.0294	0.00929999
	E	0.013	0.00860001	0.012	0.00690001	0.0097	0.0115	0.0043	0.0131	0.0144	0.00760001	0.0081	0.0109
	F	0.00839999	0.00579999	0.0061	0.00829999	0.00889999	0.0105	0.0212	0.0221	0.0179	0.0106	0.0086	0.0639
	G	0.0203	0.0082	0.0128	0.0117	0.0079	0.0101	0.0153	0.00610001	0.0735	0.00670001	0.0168	0.0604
	H	0.00570001	0.0169	0.00749999	0.00649999	0.0166	0.0145	0.0121	0.00629999	0.00839999	0.0136	0.0155	0.0736
18	<>	1	2	3	4	5	6	7	8	9	10	11	12		0	0
	A	0.0097	0.0109	0.013	0.0102	0.00659999	0.0066	0.0089	0.0105	0.0113	0.00739999	0.006	0.00930001
	B	0.0111	0.0077	0.0096	0.0106	0.0072	0.0114	0.0179	0.0095	0.0117	0.0119	0.0073	0.0097
	C	0.0109	0.0111	0.0089	0.00650001	0.0077	0.00760001	0.00830001	0.012	0.0151	0.0096	0.00309999	0.0052
	D	0.0109	0.0114	0.0125	0.0109	0.0156	0.0141	0.0175	0.0077	0.0068	0.0063	0.0161	0.0121
	E	0.0095	0.0205	0.0158	0.0104	0.0135	0.0199	0.0175	0.0113	0.0088	0.0151	0.0175	0.0091
	F	0.0155	0.0146	0.0125	0.0116	0.0135	0.0115	0.0136	0.0141	0.02	0.0237	0.0183	0.0675
	G	0.0176	0.0095	0.016	0.0125	0.0089	0.0098	0.0138	0.0143	0.0178	0.017	0.0127	0.0854
	H	0.009	0.0159	0.0188	0.0162	0.0181	0.0185	0.0297	0.0187	0.009	0.0395	0.0151	0.0771
19	<>	1	2	3	4	5	6	7	8	9	10	11	12		1	0
	A	0.0112	0.0128	0.0082	0.0071	0.0103	0.0052	0.0035	0.00639999	0.019	0.0086	0.00659999	0.0215
	B	0.0208	0.0156	0.0166	0.0124	0.00379999	0.0089	0.0077	0.00899999	0.0104	0.00910001	0.00759999	0.0054
	C	0.0054	0.00979999	0.00579999	0.0095	0.0138	0.00749999	0.0099	0.0191	0.0209	0.011	0.0105	0.0071
	D	0.0242	0.00969999	0.0115	0.0947	0.0629	0.008	0.00840001	0.0061	0.009	0.0107	0.0104	0.00680001
	E	0.0129	0.0217	0.016	0.0115	0.0107	0.0124	0.0073	0.015	0.0098	0.0068	0.0251	0.008
	F	0.0107	0.0109	0.00659999	0.012	0.00469999	0.00819999	0.00670001	0.0079	0.0122	0.011	0.0101	0.0512
	G	0.00390001	0.0088	0.0171	0.0107	0.0081	0.0116	0.0111	0.0061	0.0097	0.014	0.0116	0.0791
	H	0.0271	0.00930001	0.00930001	0.0138	0.0097	0.011	0.0046	0.0107	0.0143	0.00759999	0.00850001	0.0603
20	<>	1	2	3	4	5	6	7	8	9	10	11	12		0	0
	A	0.0091	0.0136	0.0131	0.0129	0.0716	0.00830001	0.0082	0.0215	0.0108	0.0115	0.0101	0.0225
	B	0.0162	0.0156	0.0159	0.0144	0.026	0.0112	0.01	0.009	0.0082	0.0066	0.0112	0.00830001
	C	0.0232	0.0104	0.0087	0.0106	0.0088	0.0109	0.00910001	0.00840001	0.0118	0.0106	0.0132	0.008
	D	0.0144	0.0087	0.0098	0.0133	0.00799999	0.0119	0.00930001	0.00669999	0.0149	0.0225	0.0128	0.0178
	E	0.0087	0.00629999	0.0062	0.00910001	0.0112	0.0104	0.0046	0.0079	0.0082	0.00960001	0.0115	0.0094
	F	0.0096	0.0119	0.0095	0.00910001	0.00739999	0.00639999	0.0335	0.0069	0.011	0.0063	0.0081	0.0837
	G	0.00930001	0.0167	0.0095	0.00560001	0.0072	0.0069	0.0103	0.0133	0.0088	0.0114	0.0124	0.0731
	H	0.01	0.0088	0.0121	0.0063	0.009	0.0202	0.00910001	0.0062	0.0088	0.0055	0.00680001	0.0618
21	<>	1	2	3	4	5	6	7	8	9	10	11	12		0	0
	A	0.0256	0.0152	0.0089	0.0098	0.00310001	0.007	0.0081	0.00680001	0.00729999	0.007	0.0054	0.00660001
	B	0.0115	0.0196	0.011	0.0102	0.0091	0.0087	0.00909999	0.0123	0.021	0.0126	0.00919999	0.0059
	C	0.0089	0.0303	0.0064	0.00950001	0.0102	0.0077	0.00830001	0.00829999	0.0046	0.00629999	0.0416	0.00650001
	D	0.0107	0.0096	0.0077	0.0197	0.0061	0.0088	0.0237	0.0071	0.00999999	0.0098	0.0134	0.00749999
	E	0.0051	0.0086	0.0069	0.0104	0.0138	0.006	0.0036	0.009	0.0179	0.00759999	0.0216	0.00899999
	F	0.0064	0.00830001	0.0103	0.0101	0.00920001	0.0063	0.0048	0.008	0.00650001	0.0116	0.0082	0.0607
	G	0.00750001	0.0132	0.0059	0.00830001	0.006	0.00830001	0.0059	0.0128	0.0082	0.0154	0.0112	0.0781
	H	0.0135	0.0149	0.000100002	0.001	0.0125	0.0016	0.0027	0.0086	0.000500008	0.00899999	0.00409999	0.0775
22	<>	1	2	3	4	5	6	7	8	9	10	11	12		0	0
	A	0.00979999	0.0088	0.0028	0.007	0.0084	0.0128	0.0076	0.0121	0.0058	0.0096	0.0151	0.0144
	B	0.0106	0.0229	0.0136	0.0102	0.0104	0.0094	0.0105	0.0111	0.0061	0.0122	0.016	0.0186
	C	0.0229	0.0201	0.0225	0.0179	0.0143	0.0141	0.011	0.00660001	0.0195	0.0201	0.0196	0.00979999
	D	0.009	0.0123	0.0127	0.0377	0.0153	0.0086	0.011	0.0123	0.0099	0.0122	0.0152	0.00690001
	E	0.0168	0.0127	0.0154	0.0114	0.0113	0.0094	0.0105	0.0137	0.0161	0.0133	0.0303	0.0099
	F	0.0173	0.0139	0.0088	0.0107	0.00660001	0.00830001	0.0112	0.0073	0.0296	0.0238	0.00910001	0.0772
	G	0.0102	0.0105	0.008	0.0102	0.0094	0.011	0.0086	0.0106	0.0102	0.0101	0.0226	0.0639
	H	0.0168	0.00829999	0.0063	0.0081	0.0215	0.00950001	0.00899999	0.0122	0.0185	0.018	0.0108	0.0849
23	<>	1	2	3	4	5	6	7	8	9	10	11	12		0	0
	A	0.0106	0.00760001	0.0062	0.0079	0.0111	0.0121	0.0116	0.00650001	0.0063	0.0062	0.00969999	0.0096
	B	0.0082	0.00560001	0.0131	0.0073	0.0069	0.007	0.00850001	0.0009	0.0127	0.00849999	0.00649999	0.0068
	C	0.0103	0.00940001	0.008	0.0071	0.0151	0.0062	0.0073	0.0113	0.00899999	0.00759999	0.0078	0.0069
	D	0.019	0.00919999	0.0149	0.0156	0.0104	0.0061	0.0094	0.0079	0.00850001	0.0073	0.0077	0.00760001
	E	0.00929999	0.0109	0.0106	0.0101	0.0184	0.0073	0.0079	0.00940001	0.00910001	0.0101	0.0078	0.0086
	F	0.011	0.00819999	0.0221	0.00750001	0.0119	0.0127	0.0088	0.0512	0.011	0.000799999	0.000700004	0.0615
	G	0.0213	0.0096	0.00579999	0.00309999	0.024	0.0071	0.00399999	0.0101	0.00399999	0.0044	0.0273	0.0634
	H	0.00830001	0.0079	0.008	0.00860001	0.0248	0.0071	0.00870001	0.00570001	0.0197	0.0202	0.018	0.0607
24	<>	1	2	3	4	5	6	7	8	9	10	11	12		0	1
	A	0.0137	0.0156	0.0269	0.008	0.00830001	0.00729999	0.0273	0.0114	0.011	0.0082	0.00579999	0.0087
	B	0.0192	0.0104	0.0199	0.0194	0.0187	0.00849999	0.0187	0.0151	0.0144	0.0178	0.00650001	0.0155
	C	0.0711	0.0115	0.0241	0.0204	0.0073	0.0196	0.0101	0.0127	0.00830001	0.0188	0.0145	0.006
	D	0.0123	0.0124	0.0144	0.0149	0.026	0.0356	0.0214	0.00560001	0.00950001	0.0268	0.0165	0.0134
	E	0.0179	0.0256	0.0154	0.00819999	0.0129	0.0144	0.00830001	0.0072	0.00849999	0.0196	0.0163	0.0105
	F	0.0234	0.0229	0.0124	0.0104	0.0175	0.0055	0.00650001	0.0079	0.00569999	0.00750001	0.0071	0.0622
	G	0.0097	0.0107	0.0095	0.00660001	0.0106	0.0736	0.0135	0.00910001	0.0157	0.0113	0.0186	0.0702
	H	0.0147	0.0268	0.0046	0.0183	0.0035	0.0275	0.0217	0.0165	0.0095	0.179	0.0256	0.071
25	<>	1	2	3	4	5	6	7	8	9	10	11	12		0	0
	A	0.0107	0.0077	0.0143	0.0052	0.0637	0.0028	0.00690001	0.0101	0.0036	0.005	0.00830001	0.00300001
	B	0.005	0.0082	0.00740001	0.006	0.00189999	0.00299999	0.00310001	0.00930001	0.0115	0.0142	0.0046	0.0382
	C	0.00580001	0.0072	0.0273	0.00489999	0.00299999	0.00289999	0.0035	0.0088	0.0228	0.0077	0.0038	0.00109999
	D	0.00389999	0.00570001	0.0053	0.0105	0.07901	0.00849999	0.015	0.00470001	0.0054	0.0245	0.0053	0.0128
	E	0.00660001	0.0164	0.009	0.0193	0.0095	0.0072	0.0684	0.0105	0.0116	0.00670001	0.00910001	0.007
	F	0.0371	0.0086	0.00579999	0.0201	0.00580001	0.0137	0.0072	0.00850001	0.0087	0.0079	0.00940001	0.0824
	G	0.0078	0.0088	0.00669999	0.0191	0.0089	0.0071	0.0137	0.00739999	0.00940001	0.00500001	0.0078	0.0704
	H	0.0111	0.00649999	0.019	0.008	0.0196	0.00659999	0.0094	0.00690001	0.0117	0.007	0.0133	0.0705
26	<>	1	2	3	4	5	6	7	8	9	10	11	12		0	0
	A	0.0286	0.0452	0.0018	0.0013	0.0037	0.0027	0.0055	0.0106	0.0013	0.00539999	0.00539999	0.0021
	B	0.0053	0.0109	0.004	0.0052	0.00629999	0.0064	0.0184	0.0207	0.00780001	0.0066	0.0061	0.00690001
	C	0.0058	0.004	0.0079	0.0027	0.002	0.0072	0.0023	0.0049	0.00889999	0.0104	0.0139	0.000600003
	D	0.0043	0.0224	0.0022	0.0043	0.00369999	0.00359999	0.00579999	0.0031	0.00470001	0.0036	0.0072	0.0078
	E	0.0026	0.0122	0.0025	0.0045	0.0013	0.00740001	0.00619999	0.0025	0.0056	0.0028	0.0054	0.005
	F	0.0271	0.0056	0.0026	0.0243	0.0029	0.0114	0.0049	0.00759999	0.0088	0.0046	0.0161	0.0825
	G	0.0036	0.00409999	0.00720001	0.0026	0.0035	0.0056	0.0051	0.0037	0.007	0.0053	0.00750001	0.071
	H	0.0063	0.004	0.0089	0.0052	0.042	0.00560001	0.0049	0.00409999	0.0079	0.005	0.0159	0.07
27	<>	1	2	3	4	5	6	7	8	9	10	11	12		0	0
	A	0.0053	0.0026	0.0027	0.00120001	0.0047	0.002	0.0043	0.0029	0.0048	0.00489999	0.0024	0.00450001
	B	0.003	0.0049	0.00300001	0.0028	0.0081	0.0068	0.00800001	0.0073	0.0078	0.0022	0.0041	0.0055
	C	0.0098	0.0033	0.0034	0.0035	0.0059	0.0094	0.0033	0.0079	0.0278	0.0028	0.006	0.0031
	D	0.0027	0.0033	0.0083	0.00210001	0.0025	0.0043	0.000600003	0.00319999	0.0027	0.006	0.0026	0.0029
	E	0.0017	0.0009	0.0016	0.000999995	0.0025	0.0047	0.0431	0.0015	0.0023	0.0016	0.0046	0.0043
	F	0.0114	0.0034	0.0252	0.0011	0.0024	0.0029	0.000500001	0.0019	0.00539999	0.0073	0.0038	0.0608
	G	0.0026	0.0198	0.002	0.0036	0.003	0.0042	0.000499994	0.0077	0.0076	0.0131	0.0112	0.064
	H	0.0049	0.0029	0.0055	0.0037	0.0044	0.0048	0.00189999	0.0033	0.00210001	0.0031	0.0035	0.0471
28	<>	1	2	3	4	5	6	7	8	9	10	11	12		0	0
	A	0.00910001	0.0061	0.006	0.00309999	0.0048	0.0191	0.008	0.0409	0.00479999	0.0038	0.0037	0.00299999
	B	0.0292	0.0042	0.0224	0.0044	0.0017	0.00470001	0.0027	0.0357	0.0043	0.0009	0.0052	0.0113
	C	0.0029	0.0016	0.0025	0.000699997	0.0042	0.0044	0.0161	0.0029	0.00430001	0.00489999	0.0103	0.0034
	D	0.0035	0.0049	0.0015	0.000299998	0.000100002	0.00610001	0.0013	0.00139999	0.0041	0.000699997	0.0484	0.0033
	E	0.0033	0.0185	0.00510001	0.0044	0.00489999	0.002	0.005	0.00409999	0.00409999	0.0018	0.00129999	0.0037
	F	0.0053	0.0021	0.0025	0.0183	0.001	0.0062	0.0025	0.0028	0.0016	0.0493	0	0.0606
	G	0.00560001	0.013	0.0043	0.0042	0.0025	0.0448	0.0438	0.00240001	0.0149	0.0035	0.0689	0.0799
	H	0.00409999	0.0033	0.0095	0.0041	0.0026	0.001	0.0822	0.0024	0.0064	0.0042	0.0034	0.0593
29	<>	1	2	3	4	5	6	7	8	9	10	11	12		0	0
	A	0.00360001	0.0232	0.00129999	0.00580001	0.0072	0.00300001	0.0021	0.0037	0.0052	0.0017	0.00570001	0.0061
	B	0.00379999	0.0154	0.0045	0.0077	0.005	0.0038	0.00299999	0.00470001	0.0024	0.0024	0.0023	0.0329
	C	0.0243	0.0114	0.000599995	0.000700012	0.0131	0.00459999	0.0031	0.0183	0.0167	0.0059	0.0077	0.013
	D	0.0253	0.00560001	0.000199996	0.0034	0.0019	0.0036	0.0019	0.0034	0.0055	0.0026	0.005	0.0163
	E	0.0031	0.013	0.0053	0.00170001	0.00960001	0.004	0.0012	0.0017	0.0022	0.0018	0.0097	0.000699997
	F	0.0037	0.0026	0.0109	0.00319999	0.0517	0.00300001	0.0027	0.0026	0.00490001	0.0012	0.009	0.0565
	G	0.00480001	0.0033	0.021	0.0045	0.00459999	0.000299998	0.001	0.0272	0.00250001	0.0097	0.00390001	0.074
	H	0.0062	0.00379999	0.0062	0.00470001	0.000500001	0.0582	0.0059	0.0037	0.0022	0.0025	0.0458	0.0687
30	<>	1	2	3	4	5	6	7	8	9	10	11	12		0	0
	A	0.0154	0.0038	0.00220001	0.0479	0.0053	0.0053	0.00260001	0.0026	0.0055	0.0018	0.0024	0.0044
	B	0.0054	0.005	0.00480001	0.0164	0.00399999	0.0026	0.00390001	0.00319999	0.0071	0.00319999	0.0035	0.0054
	C	0.0089	0.0086	0.0033	0.0109	0.0035	0.0029	0.00130001	0.0191	0.00480001	0.0035	0.0086	0.00409999
	D	0.00680001	0.0068	0.0027	0.00659999	0.00579999	0.0063	0.0033	0.0117	0.0063	0.000499994	0.0042	0.0037
	E	0.0034	0.0043	0.0107	0.00400001	0.0055	0.00580001	0.0121	0.00560001	0.0328	0.00470001	0.0116	0.00920001
	F	0.0029	0.0192	0.00219999	0.0018	0.00560001	0.00470001	0.00299999	0.0096	0.0037	0.0027	0.005	0.0719
	G	0.0072	0.00409999	0.0046	0.0045	0.00649999	0.00780001	0.00029999	0.035	0.0044	0.00390001	0.0071	0.0843
	H	0.00560001	0.012	0.0054	0.006	0.0051	0.00590001	0.007	0.0109	0.0055	0.005	0.00559999	0.0624
31	<>	1	2	3	4	5	6	7	8	9	10	11	12		0	0
	A	0.00539999	0.00340001	0.0045	0.00430001	0.0248	0.0039	0.0024	0.0167	0.0048	0.00430001	0.0064	0.0054
	B	0.0623	0.0064	0.0034	0.0101	0.00369999	0.0078	0.00479999	0.0035	0.0045	0.0035	0.0038	0.0031
	C	0.0027	0.00229999	0.0026	0.00920001	0.0063	0.00409999	0.0025	0.00240001	0.0042	0.0119	0.0286	0.0039
	D	0.0033	0.00479999	0.00750001	0.00140001	0.0027	0.00420001	0.0046	0.0124	0.0039	0.00210001	0.0052	0.0042
	E	0.0225	0.00510001	0.0028	0.013	0.0046	0.00389999	0.00410001	0.00649999	0.0045	0.0054	0.007	0.0122
	F	0.0539	0.0036	0.00490001	0.00309999	0.0288	0.00500001	0.00659999	0.006	0.0275	0.00139999	0.0045	0.05
	G	0.0044	0.0043	0.00399999	0.0233	0.00300001	0.0042	0.00320001	0.0043	0.0037	0.0061	0.0052	0.0615
	H	0.0051	0.0054	0.00469999	0.00480001	0.0205	0.0068	0.00469999	0.00750001	0.0024	0.00299999	0.00399999	0.06
32	<>	1	2	3	4	5	6	7	8	9	10	11	12		0	0
	A	0.013	0.0082	0.00930001	0.0009	0.0046	0.0061	0.0114	0.0061	0.00470001	0.000699997	0.000200003	0.00319999
	B	0.000100002	0.00590001	0.00500001	0.0024	0.0088	0.0044	0.00490001	0.00130001	0.0135	0.0115	0.00659999	0.0035
	C	0.0195	0.00559999	0.00459999	0.00849999	0.0062	0.00759999	0.00830001	0.002	0.001	0.0015	0.00300001	0.012
	D	0.0217	0.00840001	0.00480001	0.00989999	0.0138	0.0104	0.00469999	0.0017	0.0111	0.0233	0.00570001	0.00150001
	E	0.0063	0.0327	0.00639999	0.00670001	0.0086	0.00650001	0.00489999	0.0018	0.00579999	0.0033	0.0118	0.00389999
	F	0.00759999	0.0306	0.0079	0.0132	0.0351	0.00220001	0.0089	0.00340001	0.0089	0.0064	0.00220001	0.0695
	G	0.00480001	0.00950001	0.0081	0.0096	0.0069	0.0116	0.00560001	0.0046	0.0079	0.0055	0.0062	0.0707
	H	0.00319999	0.0118	0.0011	0.0054	0.0551	0.006	0.0019	0.0035	0.0241	0.0051	0.0094	0.0806
33	<>	1	2	3	4	5	6	7	8	9	10	11	12		0	0
	A	0.0035	0.0021	0.0048	0.00310001	0.0018	0.0038	0.0012	0.0027	0.0033	0.0027	0.0009	0.0024
	B	0.0165	0.0067	0.000799999	0.0115	0.0037	0.0037	0.0036	0.0138	0.0245	0.000300005	0.0036	0.0026
	C	0.0043	0.0025	0.0015	0.0047	0.0024	0.0037	0.018	0.0042	0.002	0.0119	0.000799999	0.0033
	D	0.0066	0.0124	0.00629999	0.0086	0.0072	0.0065	0.0025	0.0053	0.00870001	0.00409999	0.0046	0.0027
	E	0.00340001	0.0044	0.00300001	0.00160001	0.00359999	0.0055	0.00409999	0.00660001	0.00470001	0.0038	0.0064	0.0048
	F	0.0137	0.0042	0.002	0.00400001	0.0035	0.0045	0.00469999	0.0175	0.0063	0.053	0.00119999	0.0799
	G	0.0051	0.0056	0.0028	0.0152	0.0051	0.0037	0.00210001	0.0289	0.00520001	0.0127	0.0031	0.0732
	H	0.0053	0.0158	0.0105	0.0046	0.0031	0.0028	0.0045	0.0065	0.0026	0.00410001	0.0548	0.0845
34	<>	1	2	3	4	5	6	7	8	9	10	11	12		0	0
	A	0.0243	0.0418	0.0125	0.0348	0.0281	0.036	0.00399999	0.08012	0.00639999	0.00600001	0.00399999	0.0077
	B	0.0412	0.00229999	0.00409999	0.00209999	0.016	0.0598	0.0027	0.000499994	0.0016	0.000499994	0.000799999	0.000799999
	C	0.00489999	0.0046	0.0411	0.00130001	0.00199999	0.0035	0.0128	0.0029	0.0033	0.0138	0.00300001	0.0015
	D	0.0033	0.0035	0.0038	0.0135	0.00300001	0.0097	0.0027	0.00660001	0.00659999	0.00279999	0.0034	0.0033
	E	0.00390001	0.0096	0.0195	0.00369999	0.0061	0.00410001	0.00139999	0.00850001	0.0055	0.005	0.0029	0.0044
	F	0.00639999	0.0052	0.0168	0.000699997	0.0097	0.0071	0.0051	0.0061	0.00549999	0.000599995	0.00479999	0.066
	G	0.0025	0.00670001	0.00469999	0.0178	0.0024	0.0035	0.00389999	0.0207	0.0045	0.00650001	0.0069	0.0607
	H	0.0484	0.0037	0.006	0.0037	0.0168	0.00549999	0.0371	0.0029	0.0061	0.00580001	0.00590001	0.0763
35	<>	1	2	3	4	5	6	7	8	9	10	11	12		1	1
	A	0.005	0.0061	0.00629999	0.0038	0.00449999	0.0199	0.00300001	0.000799999	0.002	0.0043	0.0018	0.0053
	B	0.0011	0.00760001	0.0033	0.0061	0.0096	0.0038	0.0035	0.0016	0.00300001	0.000100002	0.00219999	0.0251
	C	0.00130001	0.000399992	0.0033	0.00289999	0.00289999	0.00229999	0.0025	0.0131	0.00480001	0.00410001	0.0106	0.0043
	D	0.0164	0.0043	0.00560001	0.0147	0.157	0.0081	0.0061	0.00389999	0.00629999	0.00570001	0.0063	0.0035
	E	0.0181	0.0038	0.0042	0.002	0.00469999	0.0036	0.00310001	0.0122	0.00399999	0.0027	0.0017	0.00409999
	F	0.0055	0.008	0.00470001	0.00649999	0.0053	0.00409999	0.0165	0.0138	0.0054	0.0052	0.005	0.0664
	G	0.00560001	0.0108	0.0122	0.00420001	0.0361	0.0017	0.00770001	0.00929999	0.0015	0.006	0.00840001	0.0602
	H	0.00459999	0.0059	0.00680001	0.00399999	0.00470001	0.0053	0.0037	0.0025	0.00309999	0.0024	0.00650001	0.0771
36	<>	1	2	3	4	5	6	7	8	9	10	11	12		0	0
	A	0.0038	0.00309999	0.0081	0.00340001	0.0029	0.0038	0.0035	0.004	0.0052	0.0036	0.0056	0.00319999
	B	0.0042	0.00629999	0.0031	0.0028	0.0035	0.00649999	0.0358	0.0017	0.0009	0.0022	0.0043	0.002
	C	0.0027	0.0038	0.00449999	0.0034	0.0036	0.0015	0.002	0.0037	0.0024	0.0033	0.00979999	0.00189999
	D	0.0076	0.0038	0.005	0.0415	0.0027	0.00470001	0.0029	0.0032	0.0043	0.0029	0.0026	0.0029
	E	0.0046	0.004	0.0042	0.002	0.0083	0.0027	0.0014	0.0037	0.004	0.0024	0.0077	0.026
	F	0.0087	0.0034	0.0048	0.0022	0.0223	0.0027	0.0016	0.0033	0.0017	0.0033	0.0031	0.0606
	G	0.0047	0.0059	0.0027	0.0057	0.0034	0.0106	0.0028	0.0121	0.0029	0.0041	0.0379	0.0716
	H	0.0058	0.0049	0.0053	0.0042	0.0039	0.00300001	0.00300001	0.0353	0.0048	0.0026	0.007	0.0571
37	<>	1	2	3	4	5	6	7	8	9	10	11	12		0
	A	0.0014	0.00250001	0.000499994	0.0024	0.00170001	0.00459999	0.0019	0.0052	0.0023	0.0052	0.0032	0.0046
	B	0.0383	0.0012	0.0122	0.0262	0.0646	0.00400001	0.0279	0.0044	0.0709	0.0087	0.00580001	0.0043
	C	0.0068	0.00849999	0.0134	0.0291	0.0369	0.0039	0.0048	0.0053	0.0044	0.00629999	0.0168	0.0167
	D	0.00750001	0.00930001	0.0036	0.0033	0.0027	0.0022	0.0045	0.0042	0.0052	0.0097	0.0438	0.0037
	E	0.0081	0.00489999	0.0258	0.0028	0.0037	0.0033	0.0017	0.0304	0.003	0.00590001	0.00330001	0.0249
	F	0.0686	0.0448	0.00560001	0.0024	0.0661	0.0025	0.0013	0.0024	0.00240001	0.00229999	0.000399992	0.0648
	G	0.0033	0.0046	0.0032	0.00400001	0.0127	0.0045	0.0043	0.0025	0.0013	0.0051	0.0076	0.0691
	H	0.00399999	0.00729999	0.00409999	0.0042	0.000100002	0.0138	0.00350001	0.0054	0.00319999	0.001	0.0046	0.0634
38	<>	1	2	3	4	5	6	7	8	9	10	11	12		0	0
	A	0.0016	0.0095	0.0011	0.00250001	0.000600003	0	0.000199996	0.000600003	0.0043	0.0062	0.000400007	0.0019
	B	0.0032	0.0027	0.0053	0.0055	0.00230001	0.0065	0.00839999	0.004	0.0043	0.0027	0.0017	0.00399999
	C	0.0064	0.0034	0.005	0.0028	0.0039	0.0024	0.013	0.0021	0.00409999	0.0377	0.00560001	0.0043
	D	0.0225	0.0045	0.0033	0.00269999	0.0038	0.0051	0.0045	0.002	0.000100002	0.002	0.0009	0.0028
	E	0.0028	0.006	0.00430001	0.0029	0.0026	0.0024	0.0038	0.000799999	0.00170001	0.0017	0.0092	0.00389999
	F	0.0023	0.0033	0.00250001	0.0102	0.0009	0.0038	0.0024	0.00740001	0.0036	0.0029	0.0029	0.0742
	G	0.0011	0.0017	0.0012	0.0089	0.0028	0.0023	0.005	0.0017	0.0027	0.0031	0.002	0.0712
	H	0.0037	0.0038	0.0023	0.0033	0.0023	0.000100002	0.00410001	0.0478	0.000599995	0.0044	0.0027	0.0801
39	<>	1	2	3	4	5	6	7	8	9	10	11	12		0	0
	A	0.00330001	0.0009	0.00140001	0.00300001	0.00490001	0.0038	0	0.000499994	0.00580001	0.0015	0.00209999	0.0271
	B	0.0068	0.0041	0.0165	0.0035	0.0088	0.0037	0.0081	0.0044	0.0033	0.005	0.0055	0.0053
	C	0.00300001	0.0019	0.00289999	0.00300001	0.00409999	0.00830001	0.00310001	0.000699997	0.0162	0.00580001	0.0071	0.0053
	D	0.000499994	0.0114	0.0051	0.0217	0.0035	0.0033	0.0027	0.0038	0.002	0.0188	0.0051	0.00220001
	E	0.0474	0.0224	0.0044	0.0054	0.0057	0.00319999	0.0044	0.0156	0.00229999	0.00590001	0.00120001	0.0046
	F	0.00399999	0.0043	0.0036	0.00220001	0.0043	0.0106	0.0035	0.0016	0.0036	0.0216	0.0035	0.0826
	G	0.0184	0.0086	0.00400001	0.0034	0.00399999	0.00409999	0.0176	0.0585	0.0043	0.0036	0.0034	0.0627
	H	0.0121	0.0044	0.00580001	0.0419	0.0053	0.0025	0.00389999	0.005	0.007	0.0037	0.00740001	0.0683
40	<>	1	2	3	4	5	6	7	8	9	10	11	12		1	0
	A	0.003	0.0138	0.00250001	0.0009	0.0009	0.0009	0.0013	0.0158	0.0037	0.000700004	0.0042	0.0012
	B	0.0035	0.0076	0.0012	0.0036	0.0019	0.0023	0.0393	0.0052	0.00260001	0.0025	0.0015	0.003
	C	0.002	0.0026	0.0048	0.00359999	0.00450001	0.0078	0.00300001	0.0141	0.000700004	0.0024	0.00470001	0.0024
	D	0.0035	0.005	0.0044	0.0071	0.0024	0.003	0.00120001	0.0063	0.0039	0.002	0.0022	0.0021
	E	0.0021	0.0066	0.0034	0.005	0.0028	0.0899	0.0015	0.002	0.0028	0.0018	0.0044	0.00470001
	F	0.0021	0.0029	0.00340001	0.0031	0.00449999	0.0035	0.0027	0.0026	0.0042	0.0063	0.0014	0.0592
	G	0.0026	0.0021	0.00870001	0.00330001	0.0035	0.0054	0.0024	0.00439999	0.0038	0.0018	0.0053	0.0814
	H	0.003	0.004	0.0357	0.0031	0.0038	0.000999995	0.0015	0.0238	0.0067	0.0111	0.0027	0.0759
41	<>	1	2	3	4	5	6	7	8	9	10	11	12		0	0
	A	0.0055	0.0041	0.0029	0.000600003	0.00170001	0.0028	0.0034	0.0038	0.0025	0.0042	0.0067	0.005
	B	0.0029	0.00120001	0.00490001	0.0019	0.0018	0.0054	0.00310001	0.0211	0.00409999	0.00279999	0.00299999	0.00739999
	C	0.0029	0.0058	0.00319999	0.00229999	0.0019	0.00219999	0.0036	0.00539999	0.0036	0.00449999	0.0211	0.0046
	D	0.0029	0.0103	0.0053	0.0047	0.0033	0.0063	0.005	0.0032	0.00390001	0.0035	0.0019	0.0015
	E	0.0072	0.0054	0.0051	0.0015	0.0045	0.0038	0.0311	0.0055	0.00399999	0.0225	0.0102	0.0036
	F	0.0047	0.0026	0.0268	0.0025	0.00169999	0.0198	0.0025	0.00459999	0.0028	0.0078	0.00389999	0.0734
	G	0.00299999	0.0177	0.0192	0.0037	0.0044	0.00310001	0.00400001	0.0054	0.00749999	0.0038	0.0063	0.0658
	H	0.0059	0.0036	0.0036	0.0033	0.0055	0.0061	0.00319999	0.0029	0.0016	0.0307	0.0031	0.0759
42	<>	1	2	3	4	5	6	7	8	9	10	11	12		0	0
	A	0.00250001	0.0551	0.0037	0.00739999	0.0136	0.0021	0.00189999	0.0012	0.000300005	0.00920001	0.0016	0.0044
	B	0.0028	0.00389999	0.0015	0.00369999	0.0026	0.0349	0.0033	0.00390001	0.0071	0.0064	0.000500001	0.000799999
	C	0.00210001	0.0015	0.0026	0.00199999	0.0124	0.00250001	0.000200003	0.002	0.0078	0.00409999	0.0062	0.000999995
	D	0.0235	0.0096	0.0018	0.0576	0.001	0.0016	0.006	0.0017	0.0025	0.0025	0.0014	0.0048
	E	0.00399999	0.00410001	0.00409999	0.0037	0.0043	0.0029	0.0531	0.00389999	0.00400001	0.0035	0.006	0.0045
	F	0.0042	0.0051	0.0525	0.0023	0.0038	0.0192	0.0025	0.0023	0.0036	0.00359999	0.0026	0.0593
	G	0.0055	0.0179	0.0033	0.00229999	0.0026	0.0029	0.0101	0.0026	0.0038	0.000700004	0.0088	0.0758
	H	0.004	0.00309999	0.0035	0.0069	0.0032	0.0098	0.00319999	0.0021	9.99868e-05	0.0013	0.008	0.0621
43	<>	1	2	3	4	5	6	7	8	9	10	11	12		0	0
	A	0.0015	0.0027	0.0033	0.00409999	0.0052	0.0037	0.0029	0.001	0.0018	0.00139999	0.0016	0.0009
	B	0.0011	0.0012	0.0016	0.000599995	0.0208	0.000700004	0.000299998	0.0024	0.000300005	0.0036	0.0014	0.0022
	C	0.0012	0.0013	0.0017	0.0156	0.024	0.0027	0.000399999	0.004	0.062	0.00560001	0.0044	0.0014
	D	0.0719	0.0018	0.000699997	0.000699997	0.000799999	0.0044	0.001	0.00300001	0.0011	0.0009	0.0179	0.0284
	E	0.00459999	0.0025	0.00479999	0.00299999	0.0027	0.00470001	0.0042	0.0034	0.0043	0.0036	0.0079	0.0037
	F	0.0012	0.002	0.0028	0.00300001	0.0038	0.0125	0.0211	0.0017	0.0144	0.0054	0.0019	0.0767
	G	0.0042	0.0244	0.0041	0.00299999	0.00300001	0.002	0.0035	0.00240001	0.0033	0.0033	0.0082	0.0839
	H	0.0036	0.0034	0.0036	0.00399999	0.0029	0.00459999	0.0068	0.0282	0.0046	0.072	0.00210001	0.0941
44	<>	1	2	3	4	5	6	7	8	9	10	11	12		0	0
	A	0.0029	0.0056	0.00210001	0.002	0.0086	0.00189999	0.0013	0.0023	0.0021	0.0024	0.0031	0.0028
	B	0.004	0.0035	0.0025	0.0021	0.00210001	0.0019	0.0026	0.0021	0.00210001	0.0021	0.00319999	0.0082
	C	0.0011	0.0031	0.0026	0.0034	0.0047	0.0043	0.0026	0.0033	0.00319999	0.0037	0.0072	0.00539999
	D	0.004	0.0077	0.00269999	0.0016	0.003	0.0024	0.0029	0.0022	0.0031	0.0074	0.0041	0.0033
	E	0.0052	0.003	0.0026	0.0023	0.0049	0.003	0.003	0.0026	0.0062	0.0082	0.0023	0.003
	F	0.0039	0.0035	0.0021	0.00489999	0.0029	0.00319999	0.0172	0.00210001	0.0028	0.00579999	0.0035	0.0708
	G	0.00390001	0.00430001	0.00309999	0.0029	0.004	0.0035	0.000599995	0.0114	0.0216	0.0044	0.0052	0.0845
	H	0.0029	0.003	0.0072	0.00470001	0.0025	0.0038	0.0037	0.0031	0.00669999	0.0036	0.0046	0.0667
45	<>	1	2	3	4	5	6	7	8	9	10	11	12		1	1
	A	0.00399999	0.004	0.0046	0.0018	0.0039	0.0021	0.00940001	0.0026	0.0115	0.0029	0.0111	0.00720001
	B	0.0228	0.0058	0.0054	0.0058	0.0048	0.0028	0.000500001	0.0044	0.0035	0.0118	0.00240001	0.0039
	C	0.0134	0.0049	0.0018	0.0015	0.0038	0.0047	0.1935	0.0219	0.0045	0.006	0.00669999	0.0155
	D	0.0024	0.0016	0.00470001	0.00339999	0.0052	0.00480001	0.00700001	0.0024	0.0037	0.0015	0.0097	0.0192
	E	0.0027	0.0081	0.0046	0.000799999	0.000300005	0.0045	0.0026	0.0031	0.0043	0.0039	0.00560001	0.006
	F	0.0082	0.0043	0.0024	0.00449999	0.0028	0.0082	0.0051	0.0015	0.0124	0.000600003	0.0011	0.0716
	G	0.0038	0.0038	0.0043	0.0052	0.0152	0.0041	0.00309999	0.035	0.0077	0.00260001	0.0144	0.0809
	H	0.004	0.0045	0.0039	0.0044	0.0021	0.0044	0.0032	0.000399999	0.0022	0.0164	0.0015	0.0767
46	<>	1	2	3	4	5	6	7	8	9	10	11	12		0	0
	A	0.0044	0.00449999	0.0035	0.0029	0.00320001	0.0098	0.00350001	0.00410001	0.0018	0.00470001	0.00479999	0.0028
	B	0.00250001	0.0017	0.002	0.008	0.0108	0.00510001	0.00560001	0.00639999	0.00849999	0.0043	0.0027	0.00369999
	C	0.0035	0.065	0.0052	0.00140001	0.000499994	0.00400001	0.00559999	0.0026	0.0015	0.0009	0.0063	0.0017
	D	0.0015	0.0044	0.00740001	0.0134	0.00409999	0.00580001	0.00319999	0.0016	0.00409999	0.000799999	0.0046	0
	E	0.0126	0.0038	0.0069	0.0037	0.000100002	0.0036	0.0069	0.0016	0.0024	0.00560001	0.00390001	0.00319999
	F	9.99868e-05	0.00230001	0.0011	0.001	0.00409999	0.00320001	0.0034	0.00129999	0.0017	0.0028	0.00390001	0.0807
	G	0.00120001	0.00489999	0.00139999	0.0053	0.000699997	0.013	0.000599995	0.0011	0.00210001	0.0069	0.0011	0.0758
	H	0.0442	0.000499994	0.00219999	0.000499994	0.000200003	0.000400007	0.0009	0.000499994	0.00670001	0.000400007	0.0059	0.0851
47	<>	1	2	3	4	5	6	7	8	9	10	11	12		1	0
	A	0.0186	0.0176	0.0078	0.0166	0.0171	0.0144	0.0192	0.0155	0.0117	0.0107	0.0204	0.0132
	B	0.0141	0.0167	0.0071	0.0143	0.0184	0.017	0.0187	0.0112	0.0208	0.0146	0.0158	0.0135
	C	0.0151	0.0186	0.0166	0.0916	0.0159	0.0131	0.023	0.0084	0.0156	0.0184	0.0259	0.0158
	D	0.018	0.0126	0.0214	0.0153	0.021	0.0214	0.0126	0.0167	0.0139	0.0171	0.0149	0.0175
	E	0.0206	0.028	0.0331	0.0172	0.0163	0.0147	0.0259	0.0168	0.0152	0.0186	0.0185	0.0127
	F	0.0217	0.0133	0.0162	0.0185	0.0167	0.0148	0.0202	0.0171	0.00659999	0.0166	0.0162	0.0829
	G	0.0135	0.021	0.0176	0.0082	0.0194	0.0177	0.0229	0.0184	0.017	0.0176	0.0229	0.0629
	H	0.0234	0.0177	0.0201	0.0216	0.0219	0.022	0.0165	0.0076	0.0207	0.0228	0.0163	0.0737
48	<>	1	2	3	4	5	6	7	8	9	10	11	12		0	0
	A	0.0136	0.0099	0.00910001	0.0158	0.0108	0.00930001	0.012	0.0125	0.00919999	0.00910001	0.0101	0.0072
	B	0.011	0.0117	0.0081	0.013	0.0114	0.0135	0.0123	0.0088	0.0103	0.0111	0.0102	0.0134
	C	0.0135	0.0183	0.0145	0.0126	0.0163	0.013	0.0175	0.0141	0.0125	0.0157	0.0109	0.0088
	D	0.0131	0.0172	0.0165	0.0143	0.0147	0.0206	0.0183	0.0221	0.0122	0.0182	0.0139	0.0163
	E	0.0146	0.0189	0.0165	0.0199	0.0102	0.019	0.016	0.0184	0.0077	0.00639999	0.0124	0.0168
	F	0.0168	0.0127	0.0157	0.0169	0.0096	0.0195	0.0176	0.0109	0.0087	0.0164	0.0158	0.0658
	G	0.0113	0.0149	0.0114	0.0167	0.0688	0.0081	0.0142	0.0143	0.012	0.0137	0.0153	0.0837
	H	0.0126	0.00979999	0.0112	0.0062	0.0143	0.0129	0.0123	0.012	0.0109	0.0088	0.00929999	0.0706
49	<>	1	2	3	4	5	6	7	8	9	10	11	12		1	0
	A	0.00840001	0.0164	0.0144	0.0179	0.0129	0.007	0.014	0.0119	0.0125	0.0195	0.0124	0.0118
	B	0.0171	0.0154	0.0859	0.014	0.00639999	0.0168	0.0156	0.017	0.014	0.0143	0.0203	0.0088
	C	0.0124	0.013	0.0251	0.0161	0.0132	0.0138	0.012	0.0105	0.0133	0.0108	0.0132	0.00999999
	D	0.0172	0.0143	0.0238	0.0127	0.0124	0.0116	0.0368	0.0126	0.0099	0.00760001	0.0102	0.0069
	E	0.0157	0.0141	0.0137	0.0169	0.0137	0.0156	0.0184	0.0184	0.0156	0.0132	0.0148	0.0149
	F	0.0166	0.0167	0.0131	0.0136	0.0152	0.0199	0.0135	0.0149	0.0156	0.0118	0.0123	0.095
	G	0.0148	0.0244	0.0159	0.0225	0.0155	0.0143	0.015	0.0122	0.0132	0.0104	0.027	0.082
	H	0.0151	0.0145	0.0121	0.0164	0.0299	0.0202	0.0179	0.0128	0.0147	0.0198	0.021	0.0729
50	<>	1	2	3	4	5	6	7	8	9	10	11	12		0	0
	A	0.0137	0.0163	0.0139	0.0149	0.0122	0.0178	0.0151	0.0146	0.009	0.0123	0.0109	0.0114
	B	0.00770001	0.0099	0.0188	0.0151	0.0101	0.0174	0.00920001	0.013	0.00860001	0.0132	0.0124	0.00950001
	C	0.0172	0.0298	0.00749999	0.0116	0.0072	0.00729999	0.0076	0.011	0.0137	0.0116	0.0075	0.0158
	D	0.0144	0.0189	0.00590001	0.00910001	0.0102	0.0105	0.01	0.0117	0.018	0.0133	0.0183	0.0123
	E	0.0241	0.0106	0.0183	0.0114	0.0068	0.0222	0.0112	0.0102	0.0078	0.0095	0.0102	0.0095
	F	0.009	0.0182	0.0143	0.0164	0.0122	0.0079	0.00579999	0.0102	0.0125	0.0083	0.008	0.0833
	G	0.0095	0.021	0.0097	0.0138	0.0118	0.0101	0.013	0.0109	0.00930001	0.00940001	0.0165	0.0597
	H	0.0132	0.016	0.0128	0.00670001	0.012	0.0278	0.0103	0.0752	0.012	0.0286	0.00919999	0.0605
													Total		12	5

## Sheet: CHS
														Numbers (Al3+ >0.05)	Numbers (Al3+ >0.10)
1	<>	1	2	3	4	5	6	7	8	9	10	11	12	2	0
	A	0.000599995	0.0009	0.000499994	0.000599995	0.0682	0.000500008	0.0034	0.0027	0.0027	0.00650001	0.000799999	0.000300005
	B	0.00289999	0.00210001	0.0026	0.00719999	0.0095	0.0079	0.0107	0.0064	0.0051	0.0063	0.0026	0.00400001
	C	0.0104	0.0026	0.00910001	0.0105	0.00740001	0.0145	0.0079	0.0084	0.0073	0.0102	0.00759999	0.0065			CHS-K	0.05	28.98	32.43±3.72	ND
	D	0.0318	0.0063	0.00749999	0.00669999	0.0121	0.0072	0.0061	0.0516	0.0095	0.00549999	0.0051	0.0033			9H9	0.21	149.27	156.50±16.28	877TCC(Ser)>ACC(Thr); CCG963(Pro)>CCT(Pro)
	E	0.0129	0.0571	0.0098	0.0086	0.0062	0.0103	0.00860001	0.0539	0.0071	0.0081	0.0128	0.0129			23F6	0.15	66.02	63.82±8.84	AA437A(Lys)>AGA(Arg); GA837A(Glu)>GTA(Val)
	F	0.0094	0.0082	0.0089	0.00759999	0.0063	0.00850001	0.0089	0.0095	0.0101	0.0096	0.00739999	0.0596
	G	0.0082	0.0051	0.0122	0.0094	0.0093	0.0079	0.0093	0.00840001	0.0206	0.0077	0.0112	0.0436
	H	0.0071	0.00839999	0.0063	0.00929999	0.00940001	0.00780001	0.00659999	0.00739999	0.0077	0.00950001	0.0144	0.0608
2	<>	1	2	3	4	5	6	7	8	9	10	11	12	1	0
	A	0.0046	0.00840001	0.005	0.00500001	0.0375	0.00539999	0.00660001	0.0062	0.0063	0.007	0.00479999	0.0123
	B	0.00929999	0.00749999	0.006	0.0063	0.00580001	0.0055	0.0154	0.00819999	0.0068	0.00819999	0.00750001	0.00780001
	C	0.0408	0.0052	0.00670001	0.0088	0.00830001	0.00469999	0.00500001	0.0086	0.008	0.0095	0.0096	0.0079
	D	0.00759999	0.0089	0.00830001	0.0079	0.0078	0.0202	0.00659999	0.0096	0.0451	0.00909999	0.0052	0.0102
	E	0.00750001	0.0073	0.0055	0.00639999	0.00390001	0.0064	0.0741	0.0071	0.00930001	0.0077	0.0122	0.00629999
	F	0.011	0.00920001	0.00650001	0.005	0.00569999	0.00390001	0.0052	0.0072	0.009	0.00659999	0.0102	0.0581
	G	0.00749999	0.0111	0.0052	0.00749999	0.01	0.0111	0.0079	0.0076	0.00729999	0.00819999	0.0257	0.0563
	H	0.0105	0.0082	0.0088	0.008	0.0088	0.00759999	0.0067	0.0104	0.0071	0.00809999	0.00839999	0.0594
3	<>	1	2	3	4	5	6	7	8	9	10	11	12	3	0
	A	0.0249	0.0068	0.0359	0.0055	0.00559999	0.0405	0.0538	0.0053	0.0108	0.00750001	0.057	0.0147
	B	0.0081	0.0061	0.00840001	0.0072	0.0057	0.00829999	0.0094	0.0087	0.0073	0.0324	0.00760001	0.007
	C	0.0071	0.01	0.0632	0.00850001	0.00649999	0.00489999	0.0169	0.0087	0.0099	0.0111	0.0103	0.0132
	D	0.00749999	0.0099	0.0116	0.00840001	0.0061	0.0088	0.00739999	0.0327	0.0156	0.007	0.00979999	0.00489999
	E	0.0081	0.00760001	0.009	0.00739999	0.0064	0.0649	0.00849999	0.0104	0.0081	0.00830001	0.0168	0.0081
	F	0.0107	0.0099	0.0087	0.00849999	0.0062	0.0087	0.0051	0.0084	0.00659999	0.00929999	0.00590001	0.0486
	G	0.0069	0.0141	0.00610001	0.00839999	0.00669999	0.0411	0.0155	0.0102	0.00739999	0.00739999	0.0119	0.0441
	H	0.0101	0.00690001	0.0217	0.0073	0.00600001	0.006	0.0064	0.0067	0.0051	0.00669999	0.0082	0.0468
4	<>	1	2	3	4	5	6	7	8	9	10	11	12	1	0
	A	0.0101	0.00860001	0.0226	0.0081	0.0081	0.00669999	0.0062	0.016	0.00780001	0.0476	0.0114	0.008
	B	0.00930001	0.0081	0.0087	0.0111	0.0094	0.0082	0.008	0.0101	0.0095	0.0072	0.0076	0.0061
	C	0.0125	0.0546	0.00849999	0.00700001	0.0122	0.00999999	0.0104	0.0082	0.00649999	0.0071	0.0116	0.00740001
	D	0.011	0.0545	0.00940001	0.0077	0.00940001	0.0107	0.0164	0.0082	0.0079	0.00570001	0.0345	0.0138
	E	0.0107	0.00770001	0.0097	0.0089	0.0078	0.0096	0.0158	0.0086	0.0082	0.0418	0.0236	0.0115
	F	0.01	0.0112	0.0424	0.008	0.0082	0.0126	0.0098	0.00839999	0.0124	0.0087	0.07	0.0568
	G	0.00860001	0.00770001	0.0078	0.00909999	0.0103	0.00829999	0.0097	0.0094	0.0128	0.00819999	0.0073	0.0613
	H	0.0138	0.0115	0.0121	0.0101	0.0059	0.0111	0.01	0.00759999	0.00929999	0.0097	0.0128	0.0516
5	<>	1	2	3	4	5	6	7	8	9	10	11	12	1	0
	A	0.00790001	0.0117	0.0164	0.0175	0.0019	0.00739999	0.00999999	0.0064	0.0104	0.00709999	0.0138	0.0159
	B	0.0235	0.0476	0.0123	0.0086	0.0069	0.0107	0.00629999	0.04	0.00899999	0.0098	0.0071	0.0072
	C	0.0104	0.0542	0.00950001	0.00750001	0.0241	0.0079	0.00759999	0.0119	0.0077	0.0113	0.0107	0.0169
	D	0.0102	0.0631	0.0124	0.0112	0.00909999	0.01	0.0111	0.00940001	0.0113	0.0101	0.0107	0.0133
	E	0.0072	0.0095	0.0099	0.0086	0.0205	0.0095	0.0117	0.0063	0.0141	0.0071	0.0163	0.0148
	F	0.0107	0.007	0.0123	0.0115	0.0116	0.0533	0.0069	0.00670001	0.0113	0.0109	0.0098	0.0601
	G	0.00929999	0.0144	0.01	0.0101	0.0079	0.0103	0.0143	0.015	0.0324	0.009	0.0116	0.04
	H	0.00759999	0.00840001	0.0077	0.00919999	0.0122	0.00729999	0.00809999	0.0073	0.0097	0.00319999	0.0129	0.0602
6	<>	1	2	3	4	5	6	7	8	9	10	11	12	1	0
	A	0.0129	0.0097	0.0105	0.0095	0.009	0.00889999	0.0088	0.0095	0.0097	0.0088	0.007	0.00860001
	B	0.0094	0.0113	0.00989999	0.0128	0.0105	0.0116	0.0079	0.0113	0.0498	0.00999999	0.0101	0.0079
	C	0.0076	0.0098	0.0095	0.0103	0.0082	0.00520001	0.0078	0.0088	0.00660001	0.0088	0.00490001	0.0045
	D	0.0143	0.0107	0.0522	0.0411	0.0101	0.0095	0.0087	0.0071	0.0115	0.0102	0.00920001	0.0058
	E	0.0117	0.012	0.0128	0.00899999	0.0106	0.008	0.0089	0.014	0.0099	0.00839999	0.0162	0.0138
	F	0.0725	0.0125	0.0098	0.0104	0.0138	0.0086	0.0112	0.0483	0.0101	0.0111	0.00669999	0.0628
	G	0.0095	0.011	0.0121	0.0107	0.0086	0.00739999	0.0096	0.0137	0.0114	0.0116	0.0148	0.0617
	H	0.0119	0.00800001	0.0111	0.0096	0.0122	0.0087	0.0102	0.0108	0.0372	0.00909999	0.0101	0.0614
7	<>	1	2	3	4	5	6	7	8	9	10	11	12	1	0
	A	0.0125	0.0071	0.0113	0.0111	0.01	0.009	0.0135	0.00910001	0.0097	0.012	0.0128	0.0141
	B	0.046	0.0105	0.0099	0.0089	0.006	0.0081	0.00910001	0.0098	0.0098	0.0073	0.00940001	0.0105
	C	0.00999999	0.0119	0.0114	0.008	0.0569	0.0105	0.0025	0.0118	0.00909999	0.0143	0.0114	0.0129
	D	0.015	0.0114	0.0127	0.0118	0.0109	0.012	0.0116	0.0118	0.0119	0.013	0.0347	0.0131
	E	0.0132	0.0121	0.0089	0.0118	0.0112	0.0095	0.0173	0.0101	0.0099	0.0117	0.0218	0.0156
	F	0.0117	0.01	0.0122	0.0109	0.00740001	0.0106	0.0109	0.0161	0.0511	0.0166	0.0147	0.0415
	G	0.0158	0.0123	0.023	0.0097	0.0248	0.0142	0.0111	0.0127	0.00819999	0.0102	0.0463	0.046
	H	0.0148	0.0132	0.0125	0.0096	0.0095	0.0228	0.00940001	0.0096	0.00910001	0.0139	0.0103	0.06
8	<>	1	2	3	4	5	6	7	8	9	10	11	12	1	0
	A	0.00920001	0.00979999	0.0091	0.00910001	0.0117	0.007	0.0097	0.0095	0.00830001	0.00919999	0.0158	0.0362
	B	0.0121	0.0106	0.0145	0.0106	0.01	0.0088	0.0114	0.0179	0.0108	0.0366	0.0509	0.0095
	C	0.0109	0.0185	0.011	0.0102	0.0072	0.0118	0.0114	0.0124	0.0106	0.0103	0.0108	0.0133
	D	0.0128	0.0134	0.0118	0.0096	0.01	0.0135	0.033	0.0135	0.011	0.011	0.0126	0.016
	E	0.0101	0.0068	0.0097	0.0613	0.0096	0.0086	0.00560001	0.0408	0.00950001	0.0082	0.013	0.0095
	F	0.0539	0.0122	0.00910001	0.0097	0.012	0.0102	0.00929999	0.0128	0.0119	0.00850001	0.0117	0.0547
	G	0.00930001	0.0118	0.0104	0.0122	0.0113	0.0128	0.0136	0.0128	0.0108	0.0119	0.0125	0.0512
	H	0.0111	0.0082	0.0101	0.00920001	0.00819999	0.0105	0.0077	0.0145	0.0105	0.00480001	0.0106	0.0635
9	<>	1	2	3	4	5	6	7	8	9	10	11	12	5	1
	A	0.0099	0.00989999	0.000300005	0.00650001	0.0065	0.0078	0.0129	0.0117	0.00819999	0.0102	0.029	0.0164
	B	0.0115	0.00860001	0.00819999	0.0225	0.00929999	0.0231	0.0389	0.0105	0.0111	0.0095	0.0117	0.00930001
	C	0.0073	0.00759999	0.0117	0.0078	0.0114	0.0118	0.0118	0.0119	0.0389	0.00910001	0.0146	0.0135
	D	0.01	0.0097	0.0485	0.0098	0.0115	0.0125	0.0097	0.00950001	0.0102	0.0113	0.0106	0.0099
	E	0.0079	0.0119	0.0109	0.0078	0.00999999	0.0105	0.0064	0.0104	0.0118	0.0327	0.0161	0.0128
	F	0.0134	0.0103	0.0112	0.0138	0.0136	0.0126	0.0413	0.0116	0.0128	0.0456	0.0914	0.00870001
	G	0.0145	0.0281	0.00930001	0.00930001	0.00919999	0.0705	0.0121	0.0107	0.0408	0.0159	0.00649999	0.0328
	H	0.0095	0.0087	0.0086	0.0849	0.00389999	0.0077	0.0093	0.0113	0.1801	0.0633	0.0098	0.0307
10	<>	1	2	3	4	5	6	7	8	9	10	11	12	0	0
	A	0.01	0.00930001	0.0099	0.0088	0.006	0.0113	0.0098	0.0078	0.00489999	0.0104	0.0125	0.00390001
	B	0.0113	0.0105	0.035	0.014	0.0099	0.0088	0.0089	0.0106	0.0126	0.0081	0.00729999	0.0101
	C	0.0078	0.0025	0.0073	0.0089	0.00920001	0.0096	0.0051	0.0215	0.0078	0.00910001	0.0078	0.0103
	D	0.0102	0.0174	0.0064	0.0127	0.0079	0.013	0.0106	0.0071	0.00849999	0.0087	0.0051	0.007
	E	0.0087	0.0087	0.00739999	0.00740001	0.008	0.006	0.00659999	0.0082	0.0069	0.0102	0.013	0.006
	F	0.0108	0.0077	0.0081	0.00569999	0.00690001	0.00919999	0.0109	0.00850001	0.0108	0.0102	0.006	0.0661
	G	0.00839999	0.0106	0.00840001	0.0101	0.0087	0.0114	0.0132	0.0125	0.00760001	0.00899999	0.0122	0.0475
	H	0.0081	0.0288	0.00660001	0.005	0.0122	0.0064	0.00930001	0.0099	0.00749999	0.0241	0.0147	0.0492
11	<>	1	2	3	4	5	6	7	8	9	10	11	12	1	0
	A	0.00950001	0.0102	0.00619999	0.0155	0.0059	0.00759999	0.0156	0.00910001	0.0081	0.0283	0.0217	0.0134
	B	0.0072	0.00999999	0.0089	0.0095	0.0157	0.00829999	0.0069	0.0089	0.0196	0.0077	0.009	0.0086
	C	0.0111	0.0511	0.0071	0.0108	0.0084	0.0098	0.0132	0.0147	0.0073	0.0115	0.0571	0.0159
	D	0.00780001	0.0061	0.0161	0.0155	0.00029999	0.0071	0.0077	0.0062	0.0147	0.0118	0.0115	0.0145
	E	0.0517	0.016	0.0153	0.0136	0.00940001	0.0098	0.0143	0.0124	0.0061	0.0118	0.0114	0.0192
	F	0.0109	0.0102	0.0147	0.012	0.00830001	0.0072	0.0175	0.00610001	0.0146	0.0148	0.0063	0.0715
	G	0.0086	0.0114	0.0096	0.0154	0.00780001	0.0096	0.00630001	0.0102	0.0107	0.0067	0.0077	0.0777
	H	0.0129	0.00829999	0.0118	0.00940001	0.00919999	0.00629999	0.0104	0.0062	0.00929999	0.0134	0.0135	0.0613
12	<>	1	2	3	4	5	6	7	8	9	10	11	12	0	0
	A	0.0128	0.0102	0.0062	0.0116	0.00880001	0.0111	0.0122	0.008	0.012	0.0109	0.0099	0.0193
	B	0.0085	0.0121	0.0115	0.0124	0.0227	0.0099	0.012	0.0104	0.0073	0.0105	0.0108	0.0095
	C	0.00920001	0.0131	0.0145	0.00839999	0.0123	0.0121	0.0131	0.0124	0.00799999	0.0136	0.0133	0.0242
	D	0.015	0.0062	0.00759999	0.0127	0.0138	0.0123	0.029	0.0077	0.0151	0.017	0.0139	0.0193
	E	0.0106	0.0071	0.0109	0.0127	0.0125	0.0119	0.00770001	0.012	0.0071	0.0114	0.014	0.0145
	F	0.0162	0.0174	0.0068	0.0095	0.0141	0.0111	0.0143	0.0096	0.0111	0.0169	0.012	0.0599
	G	0.00650001	0.0403	0.0132	0.0127	0.0132	0.008	0.0141	0.0125	0.0425	0.0114	0.0121	0.0737
	H	0.0089	0.0019	0.0164	0.0135	0.0128	0.0331	0.0153	0.0113	0.014	0.0077	0.0114	0.071
13	<>	1	2	3	4	5	6	7	8	9	10	11	12	1	0
	A	0.0101	0.008	0.0135	0.0098	0.0066	0.0085	0.0101	0.00350001	0.0136	0.0101	0.0123	0.0095
	B	0.012	0.00790001	0.0113	0.00989999	0.0094	0.011	0.0115	0.0104	0.00979999	0.00969999	0.00869999	0.0112
	C	0.00760001	0.0118	0.013	0.0102	0.013	0.0096	0.0156	0.0137	0.000100002	0.0726	0.0154	0.0163
	D	0.009	0.0133	0.0114	0.0029	0.0112	0.011	0.0119	0.0154	0.0126	0.0143	0.0112	0.0208
	E	0.0198	0.00559999	0.0064	0.0026	0.0116	0.0113	0.024	0.011	0.0396	0.00650001	0.022	0.016
	F	0.0114	0.0145	0.0101	0.0411	0.0113	0.0135	0.0064	0.0127	0.011	0.014	0.0103	0.0631
	G	0.0098	0.0131	0.0116	0.0105	0.0073	0.0102	0.0119	0.0366	0.0101	0.00999999	0.0139	0.0559
	H	0.0069	0.00629999	0.0107	0.0102	0.0113	0.0096	0.0081	0.0132	0.0125	0.0108	0.0111	0.069
14	<>	1	2	3	4	5	6	7	8	9	10	11	12	1	0
	A	0.0181	0.0052	0.0125	0.0096	0.0117	0.0454	0.0105	0.0104	0.0117	0.0148	0.0146	0.0125
	B	0.0159	0.037	0.0064	0.0113	0.0107	0.012	0.0134	0.0137	0.0149	0.0133	0.0139	0.0124
	C	0.0121	0.012	0.0125	0.0117	0.0094	0.0113	0.0138	0.0134	0.0106	0.01	0.0635	0.0143
	D	0.0132	0.0147	0.0175	0.0127	0.00890001	0.0097	0.0139	0.0133	0.0125	0.0166	0.0129	0.0113
	E	0.0142	0.0167	0.0333	0.0155	0.0123	0.0131	0.0203	0.0155	0.014	0.0212	0.0191	0.0127
	F	0.0159	0.0157	0.0158	0.0131	0.0171	0.0887	0.0146	0.013	0.0125	0.0152	0.0157	0.0457
	G	0.0161	0.00120001	0.0138	0.0134	0.0358	0.0136	0.0164	0.0102	0.0114	0.009	0.0148	0.0513
	H	0.0203	0.016	0.0153	0.0168	0.0209	0.0146	0.0154	0.0089	0.0152	0.0147	0.0133	0.0641
15	<>	1	2	3	4	5	6	7	8	9	10	11	12	3	0
	A	0.0235	0.0127	0.07	0.00920001	0.0136	0.0139	0.0143	0.0081	0.0116	0.0087	0.0055	0.0197
	B	0.0112	0.0147	0.0124	0.0088	0.0098	0.0182	0.0138	0.0397	0.0019	0.0068	0.0094	0.0099
	C	0.0111	0.0101	0.0112	0.0146	0.0084	0.0479	0.0144	0.0151	0.015	0.0559	0.0169	0.0113
	D	0.016	0.0172	0.0172	0.0177	0.0155	0.00870001	0.0162	0.0253	0.012	0.0156	0.0179	0.0179
	E	0.0117	0.0201	0.0131	0.0043	0.0128	0.0162	0.0208	0.0158	0.01265	0.0163	0.0161	0.0068
	F	0.00919999	0.00910001	0.0155	0.0121	0.0566	0.01012	0.00626	0.0464	0.0135	0.0156	0.0211	0.0414
	G	0.00439999	0.0234	0.0176	0.0104	0.0128	0.0109	0.0175	0.0183	0.0124	0.0254	0.0216	0.0526
	H	0.0288	0.0109	0.016	0.0114	0.0285	0.0208	0.0108	0.0108	0.0125	0.00849999	0.0143	0.053
16	<>	1	2	3	4	5	6	7	8	9	10	11	12	2	0
	A	0.0362	0.0152	0.0102	0.00700001	0.02	0.01	0.0105	0.0073	0.0295	0.0081	0.0149	0.0178
	B	0.0081	0.0157	0.0126	0.0119	0.0137	0.00650001	0.0166	0.0117	0.0116	0.01	0.00920001	0.0754
	C	0.0759	0.0302	0.0109	0.0188	0.0105	0.0101	0.0276	0.0144	0.0133	0.0166	0.009	0.0101
	D	0.00570001	0.0088	0.0165	0.0042	0.0144	0.0131	0.0162	0.0148	0.0161	0.018	0.0169	0.0157
	E	0.0105	0.0443	0.007	0.0174	0.0119	0.0188	0.0377	0.0121	0.0129	0.0126	0.0125	0.0147
	F	0.0133	0.0217	0.0183	0.0113	0.0042	0.012	0.0152	0.0163	0.0134	0.0097	0.0143	0.0402
	G	0.0128	0.0115	0.0131	0.0027	0.0121	0.0135	0.0103	0.011	0.0132	0.0128	0.0244	0.074
	H	0.01278	0.0123	0.012	0.0145	0.011	0.0136	0.0129	0.0168	0.0109	0.00400001	0.0516	0.0771
17	<>	1	2	3	4	5	6	7	8	9	10	11	12	1	0
	A	0.0098	0.0123	0.0151	0.00940001	0.00470001	0.0433	0.0088	0.00979999	0.0107	0.013	0.012	0.0146
	B	0.082	0.011	0.0144	0.0121	0.0113	0.0143	0.0111	0.0128	0.0131	0.0192	0.0118	0.0137
	C	0.0482	0.0227	0.0296	0.0109	0.0124	0.0119	0.018	0.0115	0.00459999	0.0153	0.0469	0.0216
	D	0.0151	0.0151	0.000499994	0.0142	0.00310001	0.0127	0.0389	0.017	0.0192	0.0249	0.00759999	0.0126
	E	0.016	0.0187	0.0115	0.0129	0.00849999	0.0264	0.0137	0.0127	0.00839999	0.0148	0.0214	0.0133
	F	0.0132	0.0139	0.0158	0.0102	0.0178	0.0103	0.0284	0.0111	0.0112	0.0305	0.0226	0.0608
	G	0.0149	0.0165	0.0123	0.009	0.00929999	0.0148	0.0135	0.0098	0.0138	0.0352	0.012	0.051
	H	0.0191	0.0172	0.0445	0.0125	0.0163	0.0118	0.0115	0.0142	0.0117	0.0036	0.0143	0.0537
18	<>	1	2	3	4	5	6	7	8	9	10	11	12	1	0
	A	0.0105	0.0095	0.0113	0.0415	0.009	0.0154	0.00560001	0.00969999	0.0088	0.0106	0.0088	0.0124
	B	0.0097	0.0099	0.0102	0.00119999	0.00759999	0.0167	0.0099	0.011	0.00860001	0.00830001	0.0073	0.0122
	C	0.0073	0.0077	0.0074	0.007	0.0074	0.0076	0.0065	0.0079	0.0083	0.0077	0.00489999	0.0079
	D	0.0128	0.0136	0.0096	0.012	0.0096	0.00860001	0.017	0.0108	0.0108	0.0101	0.0139	0.0542
	E	0.0034	0.0146	0.0136	0.00950001	0.0124	0.00999999	0.0113	0.0174	0.00989999	0.0113	0.0441	0.0107
	F	0.0131	0.0095	0.0098	0.0072	0.0124	0.0106	0.0127	0.0286	0.0086	0.00850001	0.0083	0.0401
	G	0.00139999	0.0131	0.0162	0.0106	0.009	0.0082	0.0408	0.0104	0.0059	0.0095	0.0153	0.0384
	H	0.0165	0.0156	0.0163	0.0193	0.0136	0.0942	0.031	0.0243	0.0374	0.0151	0.0142	0.0447
19	<>	1	2	3	4	5	6	7	8	9	10	11	12	2	0
	A	0.0184	0.0228	0.0162	0.0171	0.0179	0.0145	0.0158	0.0461	0.0179	0.0595	0.0142	0.0149
	B	0.015	0.0151	0.0189	0.0176	0.0499	0.0132	0.0191	0.014	0.00350001	0.0169	0.0184	0.0141
	C	0.0131	0.019	0.013	0.0168	0.0139	0.0134	0.0165	0.0139	0.0134	0.012	0.012	0.013
	D	0.0144	0.0173	0.0165	0.0118	0.0147	0.00029999	0.0104	0.0181	0.0157	0.0184	0.0156	0.0144
	E	0.0137	0.0117	0.0124	0.0139	0.0151	0.0176	0.0192	0.0093	0.0086	0.0149	0.0193	0.0176
	F	0.0336	0.0113	0.0148	0.0121	0.0078	0.0152	0.0148	0.00799999	0.0153	0.0185	0.0148	0.0477
	G	0.0153	0.0185	0.0177	0.0654	0.00910001	0.0133	0.0234	0.0138	0.0155	0.0156	0.0156	0.0567
	H	0.0176	0.0172	0.0118	0.00940001	0.0124	0.000799999	0.0426	0.0148	0.0122	0.0028	0.0154	0.0389
20	<>	1	2	3	4	5	6	7	8	9	10	11	12	1	0
	A	0.0129	0.0138	0.0412	0.0106	0.013	0.0143	0.0709	0.0111	0.00560001	0.0099	0.0126	0.022
	B	0.0189	0.0137	0.0143	0.0291	0.0137	0.0165	0.0137	0.00954	0.0167	0.0233	0.048	0.0394
	C	0.017	0.00740001	0.018	0.0142	0.0147	0.0106	0.00450003	0.0188	0.0132	0.0142	0.00721	0.0164
	D	0.0192	0.0174	0.0212	0.00615	0.0174	0.0016	0.0466	0.0191	0.0186	0.0354	0.0161	0.0126
	E	0.0172	0.0124	0.013	0.0174	0.0129	0.022	0.021	0.0192	0.0146	0.0451	0.0168	0.0166
	F	0.0285	0.0182	0.045	0.0123	0.0135	0.015	0.0145	0.0142	0.0157	0.0195	0.0186	0.0438
	G	0.0215	0.0166	0.00832	0.02486	0.0145	0.0197	0.0349	0.0165	0.019	0.0196	0.0329	0.0362
	H	0.0203	0.0147	0.0181	0.0163	0.0056	0.0168	0.0136	0.0163	0.0158	0.0205	0.0142	0.0486
21	<>	1	2	3	4	5	6	7	8	9	10	11	12	2	0
	A	0.0103	0.0152	0.0068	0.0184	0.0539	0.0072	0.00909999	0.0079	0.049	0.015	0.0103	0.00279999
	B	0.0148	0.0157	0.0158	0.0119	0.0135	0.083	0.017	0.0177	0.0267	0.0235	0.0148	0.0134
	C	0.0131	0.00889999	0.0116	0.0061	0.01	0.0483	0.0228	9.99868e-05	0.0145	0.0113	0.00981	0.00490001
	D	0.013	0.0233	0.019	0.0602	0.0119	0.0124	0.0161	0.0167	0.0141	0.0354	0.0113	0.00930001
	E	0.0045	0.00569999	0.0164	0.0141	0.0137	0.00759999	0.0143	0.0134	0.0096	0.0088	0.0078	0.0026
	F	0.0161	0.0136	0.0169	0.0135	0.0112	0.0158	0.0203	0.013	0.0107	0.0209	0.0128	0.0567
	G	0.0132	0.0159	0.0143	0.02486	0.0152	0.00299999	0.0222	0.0184	0.0173	0.0188	0.0333	0.0565
	H	0.0242	0.0509	0.0165	0.0165	0.00500001	0.015	0.0217	0.00799999	0.0136	0.0035	0.0138	0.0514
22	<>	1	2	3	4	5	6	7	8	9	10	11	12	2	0
	A	0.0177	0.0316	0.0137	0.0107	0.019	0.0171	0.0144	0.013	0.0164	0.0448	0.0072	0.0123
	B	0.0182	0.0185	0.0114	0.0097	0.0134	0.0133	0.0190002	0.00890002	0.0192	0.0102	0.0078	0.0104
	C	0.0328	0.0121	0.0876	0.0303	0.0211	0.0534	0.0216	0.0129	0.0233	0.0183	0.0183	0.00409999
	D	0.042	0.032	0.0154	0.0159	0.0202	0.013	0.0213	0.011	0.007	0.0354	0.0165	0.028
	E	0.0252	0.016	0.00929999	0.0158	0.0239	0.0153	0.0293	0.00960001	0.0202	0.035	0.0111	0.0086
	F	0.0155	0.0453	0.0114	0.0316	0.0175	0.00740001	0.0176	0.0191	0.0179	0.0264	0.0399	0.0333
	G	0.0186	0.0233	0.0218	0.02486	0.0251	0.0103	0.00559999	0.0204	0.0239	0.0173	0.0233	0.0637
	H	0.0043	0.0214	0.0646	0.0181	0.0148	0.0194	0.0296	0.0449	0.0121	0.0188	0.0155	0.038
23	<>	1	2	3	4	5	6	7	8	9	10	11	12	3	1
	A	0.0154	0.00919999	0.0443	0.0115	0.011	0.013	0.016	0.0118	0.00770001	0.0142	0.0105	0.0122
	B	0.0126	0.0125	0.0169	0.0143	0.0155	0.00979999	0.0117	0.0136	0.0128	0.0144	0.00669999	0.0141
	C	0.0124	0.0112	0.0099	0.0102	0.0128	0.00759999	0.0149	0.0161	0.0206	0.011	0.0118	0.0186
	D	0.0123	0.000499994	0.009	0.0152	0.0866	0.0036	0.00740001	0.0115	0.00130001	0.0354	0.00690001	0.0134
	E	0.0139	0.0166	0.013	0.001	0.0103	0.0113	0.0218	0.0096	0.0212	0.0133	0.015	0.0133
	F	0.0143	0.0131	0.0186	0.0116	0.0148	0.1507	0.0134	0.013	0.0156	0.0106	0.0131	0.0582
	G	0.0179	0.0173	0.0188	0.02486	0.0137	0.0172	0.000200003	0.0304	0.0131	0.0171	0.025	0.0353
	H	0.0643	0.0138	0.0151	0.0101	0.0131	0.0176	0.0125	0.0118	0.0171	0.0284	0.0134	0.0575
24	<>	1	2	3	4	5	6	7	8	9	10	11	12	3	0
	A	0.00480001	0.00399999	0.0037	0.0044	0.00470001	0.0112	0.00430001	0.0045	0.00770001	0.00510001	0.0145	0.0391
	B	0.0054	0.00849999	0.0135	0.0102	0.00660001	0.0105	0.00570001	0.00899999	0.00479999	0.0129	0.0122	0.0131
	C	0.00210001	0.00729999	0.00470001	0.00929999	0.0052	0.0044	0.00670001	0.0086	0.0071	0.00840001	0.052	0.0111
	D	0.0011	0.0156	0.0054	0.0069	0.00860001	0.0191	0.00309999	0.00780001	0.0088	0.0354	0.00830001	0.0195
	E	0.00220001	0.0035	0.0062	0.0069	0.00410001	0.046	0.0143	0.00470001	0.0087	0.00520001	0.0075	0.00319999
	F	0.009	0.0233	0.0129	0.00929999	0.009	0.0213	0.0177	0.0119	0.0129	0.00390001	0.0217	0.048
	G	0.000200003	0.0143	0.0126	0.02486	0.056	0.00659999	0.0202	0.00379999	0.0131	0.0105	0.00229999	0.0544
	H	0.071	0.0073	0.0101	0.0133	0.0118	0.0078	0.0635	0.0129	0.0146	0.0139	0.0162	0.0698
25	<>	1	2	3	4	5	6	7	8	9	10	11	12	3	0
	A	0.00729999	0.00999999	0.005	0.0228	0.0015	0.0044	0.0462	0.00919999	0.0112	0.0108	0.0086	0.0034
	B	0.0212	0.0128	0.0105	0.0062	0.0127	0.0389	0.0101	0.0101	0.00389999	0.00560001	0.0044	0.0076
	C	0.0132	0.0089	0.0218	0.0145	0.0155	0.00830001	0.0069	0.0174	0.00989999	0.00839999	0.00669999	0.000499994
	D	0.0151	0.0374	0.0099	0.0234	0.0101	0.0213	0.0119	0.0164	0.0127	0.0354	0.00680001	0.0144
	E	0.000700027	0.00610001	0.0207	0.0832	0.0102	0.0134	0.0116	0.0114	0.005	0.0604	0.0244	0.0192
	F	0.016	0.008	0.00319999	0.0162	0.0095	0.064	0.011	0.00850001	0.00189999	0.0494	0.0043	0.0156
	G	0.0009	0.000200003	0.0118	0.02486	0.0167	0.0138	0.0231	0.0053	0.0081	0.00749999	0.022	0.0524
	H	0.00060001	0.0098	0.0212	0.0284	0.0191	0.014	0.0151	0.0121	0.0077	0.0203	0.0089	0.0379
26	<>	1	2	3	4	5	6	7	8	9	10	11	12	2	0
	A	0.0029	0.0106	0.0127	0.0096	0.0118	0.0052	0.0138	0.00590001	0.0109	0.0059	0.0097	0.001
	B	0.0123	0.0119	0.0153	0.0154	0.012	0.00669999	0.0308	0.0099	0.009	0.0131	0.006	0.00650001
	C	0.0102	0.0089	0.067	0.00490001	0.0123	0.00310001	0.0153	0.012	0.00590001	0.0119	0.0118	0.0043
	D	0.0172	0.014	0.0156	0.0122	0.016	0.000100002	0.000699997	0.0106	0.0101	0.0354	0.00809999	0.00209999
	E	0.0101	0.0149	0.015	0.0122	0.0158	0.00590001	0.0107	0.0117	0.0045	0.00399999	0.00759999	0.00209999
	F	0.0078	0.01	0.00560001	0.0042	0.0575	0.0087	0.0086	0.0153	0.00229999	0.0159	0.00150001	0.0429
	G	0.0144	0.0177	0.0158	0.02486	0.0108	0.0111	0.0165	0.0131	0.00870001	0.0146	0.0157	0.0821
	H	0.0188	0.0197	0.0182	0.0179	0.0113	0.0098	0.00770001	0.00680001	0.016	0.0112	0.0121	0.0592
27	<>	1	2	3	4	5	6	7	8	9	10	11	12	2	0
	A	0.007	0.00189999	0.00389999	0.00479999	0.0035	0.0053	0.0102	0.00299999	0.000699997	0.00570001	0.00829999	0.00659999
	B	0.091	0.00310001	0.0135	0.00410001	0.00229999	0.0045	0.00560001	0.00300001	0.0024	0.0077	0.00929999	0.0077
	C	0.0812	0.0344	0.0158	0.000700012	0.0042	0.0035	0.008	0.0104	0.00319999	0.00119999	0.000799999	0.0028
	D	0.0113	0.0045	0.000500008	0.00060001	0.00749999	0.0029	0.00839999	0.0125	0.0062	0.0354	0.00579999	0.0087
	E	0.0029	0.00129998	0.0106	0.0086	0.0073	0.0099	0.00760001	0.00139999	0.0043	0.0018	0.00650001	0.012
	F	0.0089	0.00830001	0.0017	0.00530002	0.00319999	0.00060001	0.0029	0.00319999	0.00130001	0.00560001	0.00240001	0.0281
	G	0.0276	0.0009	0.0123	0.02486	0.000799999	0.00130001	0.000300005	0.00389999	0.00220001	0.0019	0.0168	0.0341
	H	0.0146	0.0205	9.99868e-05	0.0101	0.0034	0.0445	0.000400007	0.0043	0.0439	0.00480001	0.00750001	0.0357
28	<>	1	2	3	4	5	6	7	8	9	10	11	12	3	0
	A	0.0119	0.00570001	0.0055	0.0272	0.0063	0.00390001	0.047	0.00969999	0.0114	0.0015	0.00309999	0.0139
	B	0.0126	0.0499	0.00319999	0.0097	0.00559999	0.0035	0.0119	0.0102	0.0043	0.0118	0.0642	0.000100002
	C	0.00410001	0.0015	0.00479999	0.00250001	0.00119999	0.0044	0.00569999	0.00289999	0.000200003	0.0078	0.00119999	0.00390001
	D	0.0028	0.000799999	0.0531	0.0106	0.00749999	0.00839999	0.0087	0.00510001	0.00539999	0.0354	0.007	0.008
	E	0.0036	0.000300005	0.005	0.0015	0.00379999	0.02	0.0137	0.0036	0.00850001	0.00119999	0.015	0.0096
	F	0.0025	0.000599995	0.007	0.001	0.0044	0.00319999	0.007	0.00749999	0.00199999	0.000200003	0.0026	0.0401
	G	0.00310001	0.00659999	0.0102	0.02486	0.00210001	0.00909999	0.00950001	0.00489999	0.0036	0.0028	0.0079	0.0353
	H	0.0127	0.0075	0.0603	0.0081	0.0641	0.01405	0.0437	0.0102	0.00849999	0.00669999	0.00840001	0.0386
29	<>	1	2	3	4	5	6	7	8	9	10	11	12	0	0
	A	0.0129	0.0101	0.0019	0.0029	0.00560001	0.0051	0.00480001	0.000300005	0.0024	0.000199988	0.0406	0.000499994
	B	0.00739999	0.0062	0.000100002	0.00219999	0.00669999	0.000699997	0.000699997	0.000699997	0.000699997	0.00309999	0.0094	0.0076
	C	0.0073	0.00760001	0.0019	0.000199988	0.00399999	0.00319999	0.0258	0.013	0.000100002	0.00399999	0.0122	0.0044
	D	0.0025	0.00199999	0.000100002	0.0027	0.0044	0.00960001	0.00539999	0.0033	0.008	0.0354	0.00659999	0.0045
	E	0.0255	0.0108	0.0027	0.0028	0.00299999	0.00209999	0.0026	0.0138	0.00400001	0.00119999	0.0057	0.001
	F	0.0521	0.0401	0.000199988	0.00849999	0.0043	0.0101	0.00210001	0.0052	0.00910001	0.0112	0.007	0.0517
	G	0.0033	0.00390001	0.0011	0.02486	0.00120001	0.0052	0.0176	0.0034	0.0059	0.009	0.0132	0.0528
	H	0.00629999	0.0179	0.0079	0.0175	0.0216	0.01405	0.0073	0.0053	0.0062	0.0154	0.0099	0.0621
30	<>	1	2	3	4	5	6	7	8	9	10	11	12	1	0
	A	0.0164	0.0383	0.000599995	0.0009	0.000599995	0.000699997	0.01	0.000500008	0.0028	0.00319999	0.000400007	0.000200003
	B	0.007	0.0068	0.0059	0.0095	0.0067	0.0061	0.00690001	0.0077	0.0074	0.0082	0.0065	0.0072
	C	0.00930001	0.0052	0.00399999	0.0064	0.0061	0.0028	0.0036	0.0322	0.00229999	0.00569999	0.000999987	0.0043
	D	0.0262	0.000699997	0.000799999	0.00369999	0.0099	0.00219999	0.0096	0.0099	0.0113	0.0354	0.0131	0.0068
	E	0.00219999	0.0184	0.0073	0.0087	0.0117	0.0037	0.00739999	0.0077	0.0108	0.0069	0.0203	0.000599995
	F	0.00139999	0.0025	0.00969999	0.00819999	0.0101	0.000799999	0.0018	0.006	0.00119999	0.00480001	0.0028	0.0509
	G	0.061	0.00060001	0.0094	0.02486	0.0122	0.00140001	0	0.0159	0.00140001	0.00350001	0.00910001	0.0503
	H	0.00320001	0.0011	0.0079	0.0037	0.000500008	0.01405	0.00269999	0.00119999	0.0036	0.0027	0.0071	0.0438
31	<>	1	2	3	4	5	6	7	8	9	10	11	12	0	0
	A	0.0159	0.0133	0.0113	0.0101	0.0101	0.0109	0.013	0.0101	0.0098	0.0099	0.011	0.0101
	B	0.0119	0.00910001	0.0141	0.0137	0.0117	0.0138	0.0102	0.0103	0.0129	0.00919999	0.0123	0.0142
	C	0.011	0.0087	0.0114	0.0104	0.0117	0.0106	0.0133	0.0106	0.0098	0.0103	0.0174	0.0123
	D	0.0176	0.0105	0.0098	0.0112	0.0114	0.0125	0.0112	0.0117	0.0136	0.0106	0.0154	0.0154
	E	0.0146	0.0126	0.0131	0.013	0.0104	0.0112	0.0129	0.0144	0.0123	0.0123	0.0136	0.014
	F	0.0189	0.0132	0.0161	0.0151	0.0132	0.0105	0.0122	0.0118	0.0135	0.0146	0.0137	0.057
	G	0.0189	0.015	0.0149	0.0097	0.0124	0.0137	0.0168	0.0124	0.0199	0.0194	0.0212	0.055
	H	0.0201	0.015	0.0116	0.011	0.0141	0.0141	0.0143	0.0145	0.0146	0.0129	0.015	0.0466
32	<>	1	2	3	4	5	6	7	8	9	10	11	12	0	0
	A	0.0024	0.0101	0.0059	0.00300001	0.0069	0.00480001	0.00780001	0.00570001	0.0052	0.00409999	0.00659999	0.011
	B	0.00860001	0.0079	0.00560001	0.0069	0.00669999	0.00500001	0.00479999	0.00759999	0.0079	0.006	0.008	0.007
	C	0.00569999	0.0063	0.0061	0.0036	0.0054	0.0035	0.0061	0.0054	0.00590001	0.0071	0.0061	0.0124
	D	0.00759999	0.0055	0.00560001	0.00459999	0.0055	0.0061	0.0051	0.0042	0.00459999	0.0026	0.01	0.00910001
	E	0.00680001	0.00570001	0.00560001	0.00629999	0.00660001	0.005	0.00399999	0.00570001	0.0045	0.00839999	0.0063	0.0125
	F	0.0046	0.00659999	0.0052	0.0042	0.0043	0.0052	0.00340001	0.00320001	0.00379999	0.00139999	0.00650001	0.0408
	G	0.0059	0.0042	0.00390001	0.00600001	0.00469999	0.0046	0.0053	0.0045	0.0029	0.0054	0.0043	0.0271
	H	0.0088	0.00230001	0.0067	0.0063	0.0089	0.0068	0.0059	0.0081	0.00619999	0.00409999	0.0079	0.0542
33	<>	1	2	3	4	5	6	7	8	9	10	11	12	2	0
	A	0.0108	0.00660001	0.00490001	0.00649999	0.0061	0.00480001	0.0046	0.00780001	0.00489999	0.00560001	0.00580001	0.0078
	B	0.0094	0.00690001	0.00649999	0.00560001	0.008	0.006	0.00579999	0.0038	0.0097	0.00669999	0.0015	0.0112
	C	0.0077	0.0089	0.006	0.00580001	0.0054	0.00770001	0.00739999	0.00650001	0.00319999	0.0054	0.00139999	0.00690001
	D	0.0105	0.00690001	0.0078	0.01	0.008	0.00809999	0.0053	0.0102	0.0099	0.0033	0.00410001	0.0106
	E	0.0042	0.0089	0.0079	0.00579999	0.00850001	0.00909999	0.0079	0.008	0.00549999	0.0082	0.0011	0.0146
	F	0.00929999	0.0071	0.00629999	0.00659999	0.0086	0.00749999	0.00660001	0.0077	0.00469999	0.00420001	0.0054	0.044
	G	0.0101	0.0051	0.00759999	0.00289999	0.0069	0.00850001	0.00760001	0.0045	0.000799999	0.00060001	0.00470001	0.065
	H	0.0121	0.008	0.0652	0.0071	0.00520001	0.00580001	0.008	0.0412	0.0086	0.0552	0.00480001	0.056
34	<>	1	2	3	4	5	6	7	8	9	10	11	12	0	0
	A	0.00850001	0.0086	0.00579999	0.0119	0.00839999	0.00669999	0.0059	0.0079	0.0096	0.00590001	0.0053	0.0087
	B	0.00989999	0.0095	0.006	0.00929999	0.0113	0.0152	0.0077	0.0108	0.0216	0.0068	0.00560001	0.0077
	C	0.0077	0.0106	0.0444	0.0125	0.00819999	0.0095	0.00829999	0.0123	0.0104	0.0115	0.0148	0.00989999
	D	0.0121	0.0131	0.0101	0.0061	0.00650001	0.0077	0.0096	0.0112	0.0078	0.023	0.0181	0.0116
	E	0.0061	0.0175	0.00750001	0.0081	0.0131	0.00750001	0.0099	0.0147	0.0167	0.0113	0.002	0.0129
	F	0.00919999	0.00650001	0.00749999	0.007	0.0156	0.0107	0.01	0.00860001	0.0082	0.0316	0.00920001	0.0058
	G	0.0114	0.0129	0.00910001	0.0079	0.01	0.009	0.0109	0.009	0.0112	0.0142	0.0149	0.0557
	H	0.0123	0.0071	0.0079	0.0095	0.0096	0.00849999	0.0112	0.00739999	0.00830001	0.0094	0.0107	0.0697
35	<>	1	2	3	4	5	6	7	8	9	10	11	12	0	0
	A	0.00310001	0.0162	0.00560001	0.00929999	0.0035	0.00850001	0.00910001	0.0079	0.008	0.0051	0.0119	0.0117
	B	0.0088	0.012	0.0062	0.00910001	0.00750001	0.0148	0.0086	0.00850001	0.0087	0.00759999	0.00569999	0.00840001
	C	0.00749999	0.0096	0.0079	0.00729999	0.006	0.00770001	0.0094	0.0059	0.00669999	0.00860001	0.0195	0.0103
	D	0.0103	0.0097	0.0118	0.006	0.0095	0.00799999	0.00660001	0.00590001	0.0071	0.0148	0.0103	0.0106
	E	0.0079	0.00369999	0.0081	0.0071	0.00650001	0.0077	0.0104	0.0072	0.00309999	0.0079	0.0116	0.00590001
	F	0.00819999	0.00409999	0.00839999	0.0137	0.00850001	0.00740001	0.0078	0.0068	0.0086	0.009	0.00999999	0.0483
	G	0.0053	0.00979999	0.0052	0.0035	0.0087	0.007	0.0106	0.00800001	0.0082	0.00660001	0.0122	0.0626
	H	0.00809999	0.0088	0.00670001	0.0037	0.00920001	0.00650001	0.0102	0.00759999	0.00800001	0.0063	0.0094	0.0306
36	<>	1	2	3	4	5	6	7	8	9	10	11	12	0	0
	A	0.00520001	0.0043	0.0038	0.0098	0.0037	0.000199988	0.001	0.002	0.0044	0.00229999	0.0025	0.0044
	B	0.00319999	0.00369999	0.0016	0.00389999	0.00480001	0.0052	0.0009	0.0044	0.00279999	0.0043	0.0019	0.0052
	C	0.0051	0.0025	0.0046	0.00569999	0.00130001	0.0043	0.0024	0.00140001	0.00569999	0.00560001	0.000500008	0.0025
	D	0.0026	0.00369999	0.0028	0.00410001	0.0034	0.0052	0.006	0.0054	0.000599995	0.00299999	0.0028	0.0077
	E	0.00320001	0.00029999	0.00659999	0.00210001	0.0034	0.00120001	0.000499994	0.00469999	0.00399999	0.000599995	0.0044	0.00650001
	F	0.0018	0.00150001	0.0024	0.00029999	0.0042	0.00430001	0.000400007	0.00320001	0.0015	0.00229999	0.00659999	0.056
	G	0.0063	0.0034	0.0051	0.00409999	0.0054	0.0037	0	0.00390001	0.005	0.00310001	0.0051	0.036
	H	0.00120001	0.00399999	0.005	0.00400001	0.001	0.0024	0.000400007	0.0025	0.0027	0.00300001	0.00060001	0.041
37	<>	1	2	3	4	5	6	7	8	9	10	11	12	0	0
	A	0.0114	0.006	0.00399999	0.0062	0.00560001	0.00650001	0.0069	0.00600001	0.0054	0.0028	0.0099	0.0094
	B	0.00669999	0.0055	0.00420001	0.0037	0.00500001	0.0043	0.00570001	0.005	0.000500008	0.00330001	0.0042	0.00199999
	C	0.00479999	0.0028	0.006	0.0044	0.00490001	0.0017	0.0051	0.0061	0.00749999	0.0055	0.0038	0.0113
	D	0.0045	0.0089	0.005	0.00300001	0.00409999	0.0055	0.0063	0.0063	0.0051	0.0017	0.0063	0.0073
	E	0.00750001	0.0052	0.007	0.00579999	0.00709999	0.00230001	0.011	0.00670001	0.00910001	0.0068	0.00400001	0.0101
	F	0.0045	0.0088	0.00560001	0.00320001	0.0034	0.0054	0.00619999	0.00129999	0.00299999	0.0113	0.0069	0.0573
	G	0.00119999	0.00580001	0.0026	0.0088	0.0069	0.00740001	0.002	0.000200003	0.00390001	0.00740001	0.006	0.0397
	H	0.0052	0.00680001	0.0063	0.0078	0.00740001	0.0081	0.0063	0.0061	0.0071	0.0078	0.00929999	0.0619
38	<>	1	2	3	4	5	6	7	8	9	10	11	12	0	0
	A	0.0097	0.00409999	0.0104	0.0106	0.0105	0.00840001	0.00950001	0.0086	0.0124	0.00920001	0.0109	0.0157
	B	0.0105	0.0111	0.0104	0.01	0.0078	0.01	0.0105	0.0054	0.00399999	0.0125	0.0107	0.014
	C	0.011	0.00759999	0.0099	0.0119	0.00860001	0.01	0.0079	0.00819999	0.0087	0.00680001	0.00739999	0.013
	D	0.0097	0.00740001	0.011	0.00919999	0.0096	0.0094	0.0103	0.0069	0.0064	0.0052	0.0089	0.0104
	E	0.00740001	0.0086	0.008	0.00940001	0.00829999	0.0106	0.0088	0.00650001	0.0068	0.00140001	0.00489999	0.0149
	F	0.0073	0.0094	0.01	0.0079	0.0079	0.00930001	0.00920001	0.0136	0.00910001	0.0069	0.0105	0.0399
	G	0.00870001	0.0121	0.00669999	0.00759999	0.0062	0.00600001	0.0089	0.0073	0.00739999	0.00570001	0.0171	0.0621
	H	0.0102	0.009	0.00929999	0.0103	0.006	0.0086	0.00979999	0.0081	0.0083	0.0104	0.0073	0.0467
39	<>	1	2	3	4	5	6	7	8	9	10	11	12	0	0
	A	0.0104	0.008	0.0082	0.00809999	0.00659999	0.0089	0.0045	0.0088	0.00930001	0.0096	0.0105	0.0105
	B	0.0081	0.00750001	0.00960001	0.0087	0.0077	0.00759999	0.00759999	0.00830001	0.0119	0.0081	0.0069	0.0079
	C	0.0105	0.0109	0.0102	0.00870001	0.00850001	0.0079	0.0103	0.01	0.0101	0.00999999	0.0051	0.0124
	D	0.0103	0.011	0.0111	0.0103	0.0105	0.00650001	0.0079	0.0114	0.00889999	0.0097	0.0109	0.0128
	E	0.0107	0.0139	0.00940001	0.0111	0.0097	0.0104	0.0121	0.0111	0.0135	0.0137	0.0173	0.0166
	F	0.0117	0.00909999	0.0107	0.00649999	0.01	0.00999999	0.0064	0.0098	0.0087	0.0107	0.0102	0.065
	G	0.0136	0.0146	0.00920001	0.00849999	0.0088	0.0103	0.013	0.0113	0.0101	0.0131	0.016	0.0558
	H	0.0077	0.0132	0.0111	0.00989999	0.0131	0.00940001	0.0105	0.0119	0.0136	0.0135	0.00659999	0.0564
40	<>	1	2	3	4	5	6	7	8	9	10	11	12	0	0
	A	0.0061	0.0088	0.00520001	0.00379999	0.00449999	0.00549999	0.006	0.0114	0.0055	0.0029	0.0025	0.00470001
	B	0.0044	0.00389999	0.00569999	0.00470001	0.00579999	0.0059	0.00299999	0.0038	0.00559999	0.0051	0.0059	0.0792
	C	0.00480001	0.00799999	0.008	0.0062	0.00399999	0.0035	0.0029	0.0024	0.00309999	0.00570001	0.00300001	0.0081
	D	0.0073	0.0073	0.00570001	0.00379999	0.00670001	0.00500001	0.002	0.0025	0.0024	0.00600001	0.00920001	0.0061
	E	0.0046	0.00740001	0.00560001	0.00289999	0.00579999	0.0044	9.99868e-05	0.0033	0.00400001	0.0096	0.00310001	0.0109
	F	0.0018	0.008	0.00729999	0.0051	0.00469999	0	0.00670001	0.00470001	0.00469999	0.0072	0.0072	0.0546
	G	0.0044	0.0052	0.00600001	0.00590001	0.0106	0.00549999	0.007	0.00759999	0.00389999	0.00330001	0.00410001	0.0545
	H	0.0086	0.0062	0.00830001	0.00860001	0.00389999	0.0062	0.00510001	0.0088	0.0086	0.00310001	0.00590001	0.0659
41	<>	1	2	3	4	5	6	7	8	9	10	11	12	1	0
	A	0.0134	0.0109	0.011	0.0134	0.0097	0.00870001	0.011	0.0124	0.0137	0.0134	0.0141	0.012
	B	0.0118	0.0098	0.00910001	0.0097	0.0558	0.0104	0.009	0.00970001	0.0107	0.0146	0.0138	0.0106
	C	0.0148	0.0164	0.0153	0.0151	0.0118	0.0157	0.0152	0.0164	0.0141	0.0188	0.0267	0.0162
	D	0.0199	0.0176	0.0156	0.0179	0.0152	0.0155	0.0152	0.0174	0.0174	0.0178	0.0204	0.0205
	E	0.0149	0.0135	0.0184	0.0163	0.0178	0.0158	0.0164	0.0171	0.0177	0.0187	0.0209	0.0194
	F	0.0181	0.0137	0.0171	0.0173	0.0144	0.0156	0.0126	0.0172	0.0195	0.0183	0.0212	0.0599
	G	0.0197	0.0209	0.0184	0.0175	0.0158	0.0163	0.0158	0.0184	0.0184	0.0193	0.0227	0.0713
	H	0.016	0.021	0.0194	0.0139	0.0108	0.0135	0.0132	0.0104	0.0131	0.013	0.0128	0.0463
42	<>	1	2	3	4	5	6	7	8	9	10	11	12	1	0
	A	0.0109	0.0109	0.00979999	0.0057	0.0082	0.0097	0.0115	0.00909999	0.0117	0.011	0.0113	0.00920001
	B	0.0129	0.0103	0.007	0.00650001	0.00780001	0.0052	0.00729999	0.00829999	0.00979999	0.0117	0.00929999	0.00660001
	C	0.0087	0.0087	0.0051	0.0082	0.00839999	0.0094	0.008	0.0081	0.0071	0.0069	0.0095	0.0118
	D	0.0108	0.00739999	0.0072	0.00740001	0.0837	0.0112	0.0121	0.00910001	0.0134	0.0115	0.0105	0.0056
	E	0.014	0.0096	0.0124	0.00829999	0.0095	0.0096	0.0109	0.0115	0.0107	0.009	0.014	0.0089
	F	0.0073	0.00849999	0.0065	0.0086	0.01	0.0113	0.0138	0.011	0.0138	0.0117	0.013	0.0637
	G	0.027	0.0126	0.00920001	0.00120001	0.00819999	0.00760001	0.0082	0.00979999	0.00899999	0.0094	0.0277	0.0458
	H	0.0111	0.00650001	0.008	0.00749999	0.0025	0.00940001	0.0096	0.0096	0.0117	0.0131	0.0109	0.0483
43	<>	1	2	3	4	5	6	7	8	9	10	11	12	1	0
	A	0.013	0.0155	0.0097	0.00729999	0.0108	0.00830001	0.0136	0.0109	0.0128	0.0161	0.016	0.0129
	B	0.0082	0.00829999	0.00849999	0.0096	0.00860001	0.0073	0.0116	0.0132	0.0114	0.0121	0.0143	0.0122
	C	0.00920001	0.0109	0.00750001	0.00919999	0.0111	0.009	0.0116	0.0105	0.0102	0.0087	0.014	0.0514
	D	0.00809999	0.00749999	0.0072	0.0089	0.0103	0.0118	0.0089	0.012	0.0098	0.0142	0.0077	0.00989999
	E	0.008	0.0078	0.0027	0.0071	0.0097	0.0107	0.00889999	0.0115	0.0113	0.0126	0.0159	0.0128
	F	0.0115	0.0103	0.0126	0.0106	0.0098	0.0111	0.0123	0.0088	0.0136	0.0189	0.0101	0.0502
	G	0.0081	0.0655	0.00830001	0.00940001	0.0087	0.00749999	0.0101	0.0108	0.0118	0.00840001	0.015	0.0638
	H	0.0102	0.0104	0.002	0.00740001	0.00999999	0.009	0.01	0.0104	0.00960001	0.012	0.0155	0.0564
44	<>	1	2	3	4	5	6	7	8	9	10	11	12	0	0
	A	0.00929999	0.0182	0.0089	0.0063	0.0122	0.0123	0.00809999	0.0096	0.0159	0.0107	0.0107	0.00999999
	B	0.00909999	0.0139	0.0128	0.0078	0.0197	0.0144	0.00829999	0.0116	0.0197	0.0073	0.0081	0.0077
	C	0.00590001	0.0109	0.0134	0.011	0.0101	0.0121	0.0174	0.0095	0.0112	0.0111	0.0109	0.0116
	D	0.00919999	0.0137	0.0152	0.0088	0.0117	0.0215	0.0086	0.00920001	0.0095	0.011	0.0126	0.0106
	E	0.0079	0.0148	0.0142	0.0125	0.0129	0.0136	0.0129	0.013	0.0136	0.0144	0.0203	0.00850001
	F	0.0132	0.00759999	0.0166	0.007	0.0112	0.00849999	0.0105	0.0037	0.00829999	0.0098	0.00930001	0.044
	G	0.009	0.0233	0.0108	0.00929999	0.00830001	0.0112	0.017	0.0046	0.0112	0.0146	0.0161	0.0499
	H	0.022	0.0111	0.0078	0.0123	0.00950001	0.0057	0.0064	0.0065	0.0143	0.0176	0.0128	0.0548
45	<>	1	2	3	4	5	6	7	8	9	10	11	12	0	0
	A	0.0112	0.0117	0.00929999	0.0101	0.0101	0.0097	0.0108	0.008	0.0127	0.0055	0.0113	0.0127
	B	0.00229999	0.0104	0.0062	0.0151	0.00749999	0.00809999	0.009	0.0044	0.0139	0.0159	0.0124	0.0087
	C	0.00950001	0.0147	0.0175	0.0111	0.0133	0.0418	0.0108	0.00989999	0.00849999	0.0116	0.0182	0.0122
	D	0.0146	0.0104	0.0144	0.0153	0.0106	0.0139	0.0101	0.0124	0.00849999	0.0208	0.0112	0.0116
	E	0.0077	0.0127	0.0104	0.0242	0.0308	0.00809999	0.0208	0.00829999	0.00929999	0.0102	0.0175	0.01
	F	0.0097	0.003	0.00409999	0.0163	0.0035	0.006	0.0206	0.00669999	0.0094	0.0129	0.0101	0.0475
	G	0.0077	0.0176	0.0072	0.0078	0.0481	0.0078	0.0126	0.011	0.0104	0.0104	0.0133	0.0576
	H	0.014	0.0116	0.0142	0.0089	0.0071	0.0107	0.0117	0.0079	0.0098	0.0123	0.0133	0.0633
46	<>	1	2	3	4	5	6	7	8	9	10	11	12	0	0
	A	0.0055	0.0037	0.0061	0.0061	0.00350001	0.00289999	0.00899999	0.0036	0.005	0.012	0.0116	0.0181
	B	0.0146	0.0145	0.0104	0.0087	0.0044	0.0077	0.0081	0.009	0.015	0.0052	0.0037	0.00759999
	C	0.0061	0.00910001	0.0088	0.0095	0.0044	0.0073	0.0063	0.00479999	0.0098	0.0099	0.0086	0.0079
	D	0.0114	0.0097	0.0059	0.0107	0.0082	0.008	0.0128	0.00719999	0.0178	0.00490001	0.00569999	0.00229999
	E	0.0106	0.0203	0.00480001	0.0114	0.00660001	0.0096	0.0061	0.0082	0.009	0.0078	0.0138	0.0108
	F	0.0078	0.0094	0.006	0.009	0.00759999	0.0025	0.0038	0.0064	0.0046	0.0198	0.0072	0.051
	G	0.0044	0.01	0.00650001	0.0037	0.006	0.0037	0.00759999	0.0029	0.00510001	0.0067	0.019	0.0538
	H	0.0135	0.0125	0.0116	0.011	0.00309999	0.012	0.00660001	0.0073	0.0051	0.0232	0.00930001	0.0611
47	<>	1	2	3	4	5	6	7	8	9	10	11	12	1	0
	A	0.00659999	0.0089	0.0102	0.0077	0.00579999	0.00659999	0.0016	0.0029	0.0019	0.0063	0.009	0.0053
	B	0.0045	0.0037	0.0072	0.0094	0.0016	0.0104	0.0025	0.0064	0.00409999	0.00210001	0.0129	0.00199999
	C	0.0096	0.009	0.00560001	0.0101	0.0019	0.0017	0.0119	0.00479999	0.0068	0.009	0.0109	0.00459999
	D	0.00919999	0.0021	0.0061	0.00409999	0.00470001	0.022	0.0042	0.00740001	0.00559999	0.00830001	0.0062	0.0037
	E	0.0044	0.00749999	0.0021	0.0042	0.0017	0.00690001	0.012	0.0015	0.00399999	0.0042	0.007	0.00760001
	F	0.0101	0.00549999	0.0017	0.0048	0.0029	0.00569999	0.009	0.0138	0.00650001	0.0751	0.0044	0.0374
	G	0.00580001	0.0132	0.0033	0.0028	0.00210001	0.0035	0.0113	0.0077	0.0509	0.00920001	0.0125	0.0461
	H	0.0119	0.00649999	0.0079	0.00930001	0.0147	0.00930001	0.00669999	0.0109	0.0186	0.0139	0.0171	0.052
48	<>	1	2	3	4	5	6	7	8	9	10	11	12	1	0
	A	0.0119	0.0181	0.0104	0.0112	0.00749999	0.00849999	0.0098	0.00669999	0.0116	0.0143	0.0122	0.0151
	B	0.0159	0.0138	0.0097	0.0127	0.0109	0.0127	0.0036	0.0108	0.0109	0.0132	0.0126	0.00660001
	C	0.0098	0.0098	0.0122	0.00930001	0.00839999	0.0033	0.0122	0.00400001	0.0064	0.0114	0.0255	0.015
	D	0.0103	0.0145	0.0137	0.012	0.00930001	0.0505	0.0073	0.0109	0.00740001	0.0109	0.00840001	0.0117
	E	0.0123	0.0152	0.0161	0.0151	0.00929999	0.0099	0.007	0.0035	0.0062	0.00569999	0.0295	0.0119
	F	0.0165	0.0139	0.0147	0.0157	0.0136	0.0046	0.00860001	0.00830001	0.00739999	0.0103	0.0135	0.0531
	G	0.0106	0.0106	0.0105	0.0133	0.0126	0.00830001	0.0158	0.00889999	0.0107	0.011	0.0181	0.0425
	H	0.0173	0.0245	0.0198	0.0146	0.0107	0.0139	0.0151	0.003	0.0248	0.0679	0.0471	0.0491
49	<>	1	2	3	4	5	6	7	8	9	10	11	12	0	0
	A	0.0054	0.0136	0.0062	0.0132	0.0112	0.0041	0.00860001	0.0108	0.0102	0.0048	0.0058	0.0152
	B	0.0145	0.0121	0.0099	0.0174	0.0075	0.0136	0.0149	0.032	0.014	0.0113	0.0146	0.0069
	C	0.0134	0.0078	0.0043	0.0048	0.0041	0.0037	0.0073	0.0139	0.0139	0.0118	0.0202	0.0463
	D	0.0124	0.0098	0.0167	0.0116	0.0137	0.0219	0.0119	0.0144	0.0097	0.0229	0.013	0.0154
	E	0.0104	0.0155	0.0179	0.00899999	0.0113	0.0128	0.0197	0.00919999	0.009	0.0098	0.018	0.0168
	F	0.0173	0.0131	0.006	0.0065	0.0186	0.0121	0.0078	0.0161	0.00899999	0.0225	0.0132	0.053
	G	0.003	0.00359999	0.0024	0.00570001	0.004	0.0036	0.0162	0.0038	0.0134	0.017	0.0065	0.0592
	H	0.005	0.0042	0.00470001	0.0032	0.0031	0.0068	0.0139	0.0199	0.0195	0.0223	0.0197	0.0637
50	<>	1	2	3	4	5	6	7	8	9	10	11	12	0	0
	A	0.0185	0.0187	0.019	0.0431	0.0101	0.0102	0.0222	0.0116	0.0127	0.0108	0.0218	0.0099
	B	0.0191	0.0156	0.0191	0.0122	0.0127	0.0138	0.0119	0.0052	0.00870001	0.0076	0.0144	0.0125
	C	0.015	0.0172	0.0151	0.0111	0.0101	0.0109	0.0116	0.00830001	0.00670001	0.0082	0.01	0.0094
	D	0.0205	0.0175	0.0129	0.0127	0.0144	0.0102	0.0139	0.0105	0.0094	0.0131	0.0108	0.0897
	E	0.0142	0.0237	0.0132	0.0138	0.00930001	0.0089	0.01	0.00649999	0.0096	0.0102	0.0219	0.0202
	F	0.0177	0.0164	0.0142	0.0101	0.0132	0.00909999	0.00920001	0.0106	0.0118	0.0158	0.0137	0.0534
	G	0.0122	0.0095	0.0116	0.014	0.0098	0.0054	0.0168	0.0101	0.0055	0.0122	0.0203	0.0716
	H	0.019	0.0151	0.0134	0.008	0.0166	0.0085	0.0131	0.0118	0.0138	0.0329	0.0184	0.0521
													Total	57	2
