# Supplementary material for: Pathway Evolution Through a Bottlenecking‐Debottlenecking Strategy and Machine Learning‐Aided Flux Balancing
Source: Adv Sci (Weinh). 2024 Feb 6;11(14):2306935. doi: 10.1002/advs.202306935 (PMC11005738; doi:10.1002/advs.202306935)
Supplement: Supplementary file 7 — Supplemental Table1 [file ADVS-11-2306935-s012.xlsx]

## Sheet: Sheet1
Extended Data Table S1. Strains with diverse naringenin production were screened for machine learning in the first round.
	Strain Genes Numbers	26E7	11C1	9H9	CHI	Naringenin (mg/L)
	1	1-29	1-16	1-17	trxA	1043.79
	2	1-17	1-17	1-17	trxA	860.637
	3	2-22	1-17	1-17	1-16	828.754
	4	1-57	trxA	1-16	yccFS	733.55
	5	1-17	1-17	1-16	RacR	721.738
	6	2-22	1-17	1-17	1-17	684.4
	7	1-29	1-17	1-17	2-22	675.214
	8	1-17	1-17	1-17	23104	646.985
	9	1-17	1-17	1-16	yccFS	645.64
	10	trxA	1-57	1-57	RacR	638.71
	11	1-17	trxA	1-16	RacR	628.968
	12	2-22	1-16	1-16	yccFS	628.466
	13	1-17	1-17	1-57	23112	617.517
	14	1-17	1-17	1-57	2-21	583.46
	15	1-57	1-16	1-16	yccFS	575.99
	16	1-17	1-57	1-57	RacR	573.448
	17	1-17	trxA	1-16	RacR	559.211
	18	1-17	trxA	1-16	trxA	547.984
	19	1-17	trxA	1-57	RacR	545.793
	20	1-17	1-17	1-57	1-16	541.14
	21	1-17	1-16	1-16	yccFS	523.671
	22	1-17	trxA	1-57	1-16	516.011
	23	1-17	23104	1-17	1-16	477.004
	24	23104	1-57	1-16	1-17	471.926
	25	1-17	1-17	1-57	1-16	470.769
	26	yccFS	2-21	1-16	yccFS	469.974
	27	1-17	1-57	1-57	1-16	465.154
	28	1-17	trxA	1-57	trxA	452.598
	29	1-17	trxA	23104	trxA	445.402
	30	1-17	1-16	1-16	1-16	442.223
	31	2-22	1-17	1-57	2-22	440.419
	32	1-17	1-16	1-16	trxA	436.891
	33	1-17	1-16	1-57	trxA	430.263
	34	1-17	trxA	trxA	23104	429.122
	35	1-17	1-57	1-57	23104	425.505
	36	23104	trxA	1-57	23112	424.943
	37	2-22	1-16	1-57	23104	421.142
	38	1-17	1-57	1-57	1-16	414.673
	39	1-17	2-22	1-17	2-21	406.58
	40	1-17	1-16	1-57	2-21	404.844
	41	1-29	1-17	1-16	23112	401.029
	42	1-17	yccFS	1-17	trxA	389.011
	43	1-29	trxA	1-16	1-16	379.773
	44	2-22	1-17	1-57	2-21	375.351
	45	1-17	1-16	1-57	trxA	366.261
	46	1-17	1-17	trxA	23112	365.006
	47	1-29	1-16	23104	2-21	364.811
	48	1-17	1-16	1-57	1-16	357.426
	49	2-22	1-17	trxA	2-21	352.137
	50	1-17	1-57	23104	1-29	351.803
	51	1-29	23112	1-17	RacR	351.3
	52	23104	1-57	trxA	1-16	350.899
	53	1-17	1-17	trxA	yccFS	350.442
	54	2-22	1-16	1-16	23104	349.429
	55	1-17	1-17	trxA	2-21	348.955
	56	1-17	1-17	trxA	yccFS	347.291
	57	1-57	1-16	1-16	yccFS	343.088
	58	1-29	1-57	1-57	2-22	339.612
	59	1-17	1-16	1-16	1-16	336.114
	60	1-17	1-17	trxA	trxA	324.001
	61	23104	23104	1-57	yccFS	316.652
	62	1-17	1-16	23104	yccFS	306.829
	63	1-17	yccFS	1-17	yccFS	306.809
	64	23104	yccFS	1-16	trxA	305.769
	65	2-21	yccFS	1-16	23104	304.764
	66	1-17	1-17	trxA	yccFS	300.275
	67	1-17	23104	1-57	1-17	294.056
	68	1-29	23112	1-16	1-16	291.689
	69	1-17	23104	1-57	1-29	286.476
	70	2-22	trxA	23104	RacR	281.523
	71	1-17	23104	1-57	trxA	279.629
	72	1-17	trxA	trxA	2-21	277.224
	73	1-17	23104	1-16	yccFS	276.161
	74	1-17	1-17	trxA	1-17	275.157
	75	1-17	23104	1-57	1-16	273.748
	76	1-17	1-57	23104	RacR	269.573
	77	1-17	1-16	23104	23104	266.539
	78	1-29	1-17	trxA	yccFS	254.072
	79	1-17	1-17	trxA	RacR	253.967
	80	1-29	2-21	1-16	trxA	251.611
	81	1-29	1-17	trxA	trxA	250.109
	82	yccFS	trxA	1-16	1-17	248.186
	83	1-29	1-17	trxA	yccFS	246.9
	84	1-17	1-16	1-57	yccFS	246.677
	85	1-17	trxA	trxA	RacR	239.596
	86	2-22	yccFS	1-16	2-22	236.865
	87	1-17	1-29	1-17	trxA	232.825
	88	1-17	2-22	1-57	1-16	231.039
	89	yccFS	1-17	1-16	1-16	227.651
	90	1-17	yccFS	1-57	23112	226.76
	91	1-17	trxA	trxA	yccFS	214.616
	92	1-29	1-17	trxA	2-22	212.768
	93	2-22	23104	1-57	RacR	212.278
	94	1-29	yccFS	1-16	2-22	210.654
	95	1-17	yccFS	1-57	23112	208.665
	96	1-29	1-17	trxA	RacR	204.739
	97	1-17	1-17	trxA	yccFS	195.292
	98	1-29	23112	1-57	trxA	183.605
	99	1-17	2-22	1-57	2-21	181.747
	100	1-17	yccFS	1-57	23104	179.202
	101	yccFS	2-22	trxA	2-21	171.142
	102	1-17	1-16	trxA	23112	167.235
	103	yccFS	1-29	23104	23104	161.398
	104	yccFS	1-57	1-16	1-17	154.992
	105	2-22	1-16	yccFS	RacR	154.896
	106	1-17	1-16	1-57	yccFS	154.098
	107	1-29	1-16	trxA	1-17	153.67
	108	yccFS	1-17	1-57	1-16	153.628
	109	23104	1-16	trxA	23104	152.687
	110	2-22	yccFS	1-16	23104	151.742
	111	yccFS	1-17	1-57	1-16	150.727
	112	yccFS	2-22	1-16	2-22	143.44
	113	yccFS	1-17	1-57	1-17	137.764
	114	yccFS	2-22	trxA	23112	134.454
	115	yccFS	trxA	1-16	1-17	133.147
	116	2-22	23112	23104	RacR	130.68
	117	yccFS	1-16	23104	1-16	125.344
	118	yccFS	1-17	1-57	1-29	121.376
	119	yccFS	1-16	23104	trxA	120.984
	120	1-17	yccFS	1-16	2-22	117.44
	121	1-29	2-21	1-57	1-17	117.049
	122	1-17	yccFS	23104	23104	116.279
	123	1-29	yccFS	1-16	2-22	114.624
	124	2-22	1-17	1-57	2-21	114.603
	125	1-17	yccFS	1-57	yccFS	114.254
	126	23104	2-21	1-16	yccFS	107.898
	127	2-22	23112	1-57	RacR	103.488
	128	trxA	2-21	1-16	RacR	101.662
	129	1-29	1-17	1-17	2-22	101.125
	130	RacR	23104	1-17	RacR	98.0536
	131	1-17	yccFS	1-16	yccFS	95.5189
	132	yccFS	yccFS	23104	RacR	94.5109
	133	1-16	1-57	1-57	2-21	91.7833
	134	trxA	2-22	RacR	RacR	90.1176
	135	RacR	1-29	1-16	yccFS	89.7715
	136	rrnA	23112	23104	yccFS	88.4109
	137	1-17	1-16	trxA	2-22	87.2207
	138	1-16	23104	1-17	23104	86.7884
	139	1-17	yccFS	1-57	2-21	86.231
	140	1-16	23104	1-16	23104	85.5917
	141	1-17	1-16	yccFS	RacR	82.4339
	142	RacR	2-22	trxA	2-21	81.7611
	143	yccFS	trxA	1-16	23104	78.8944
	144	trxA	1-16	trxA	1-17	76.6822
	145	RacR	2-22	trxA	2-21	76.5851
	146	yccFS	1-17	1-57	1-29	76.5797
	147	1-17	23104	yccFS	2-21	75.4973
	148	1-16	yccFS	1-16	2-21	69.9785
	149	yccFS	trxA	23104	1-17	69.0653
	150	RacR	1-16	23104	2-21	67.2023
	151	RacR	23104	1-57	1-16	66.2299
	152	RacR	1-29	1-16	yccFS	64.8208
	153	1-29	2-21	1-57	23104	64.1319
	154	yccFS	1-57	yccFS	yccFS	63.3071
	155	1-17	1-29	RacR	23104	62.0522
	156	1-29	23112	trxA	yccFS	55.6741
	157	RacR	1-16	1-57	trxA	52.6608
	158	1-16	yccFS	1-57	2-21	50.7762
