# Supplementary material for: Pathway Evolution Through a Bottlenecking‐Debottlenecking Strategy and Machine Learning‐Aided Flux Balancing
Source: Adv Sci (Weinh). 2024 Feb 6;11(14):2306935. doi: 10.1002/advs.202306935 (PMC11005738; doi:10.1002/advs.202306935)
Supplement: Supplementary file 8 — Supplemental Table2 [file ADVS-11-2306935-s015.xlsx]

## Sheet: Sheet1
Extended Data Table S2. Optimization process of the ProEnsemble framework.
	PCC	RMSE	MAE
Baseline model	Baseline Results
Ridge	0.661295	146.315	113.563
Lasso	0.645547	150.925	112.565
KNeighborsRegressor(KN)	0.581589	168.879	133.154
SVR	0.518235	196.57	157.938
DecisionTreeRegressor(DT)	0.388763	210.552	143.936
RandomForestRegressor(RF)	0.648899	153.425	111.886
ExtraTreesRegressor(ET)	0.499701	178.608	130.056
AdaBoostRegressor(AB)	0.429979	178.475	142.797
BaggingRegressor(BA)	0.599723	153.554	109.607
GradientBoostingRegressor(GB)	0.692298	141.781	104.703
XGBRegressor(XGB)	0.631813	162.309	115.146
LGBMRegressor(LGB)	0.381675	180.322	138.857
CatBoostRegressor(CB)	0.65805	149.056	104.367
Voting ensemble	Forward Feature Selection
GB+Ridge	0.6734	139.689	102.683
GB+Ridge+CB	0.699039	136.777	96.5639
GB+Ridge+CB+Lasso	0.727733	134.921	101.699
GB+Ridge+CB+Lasso+RF	0.695464	137.651	98.3926
GB+Ridge+CB+Lasso+BA	0.719569	136.739	99.8143
GB+Ridge+CB+Lasso+XGB	0.739658	134.514	96.1024
GB+Ridge+CB+Lasso+XGB+KN	0.689605	135.72	99.5994
GB+Ridge+CB+Lasso+XGB+AB	0.695116	144.013	102.112
GB+Ridge+CB+Lasso+XGB+ET	0.705381	142.749	101.344
GB+Ridge+CB+Lasso+XGB+LGB	0.697	138.994	100.654
GB+Ridge+CB+Lasso+XGB+SVR	0.699199	138.416	100.563
GB+Ridge+CB+Lasso+XGB+DT	0.667843	146.017	104.923
Data Augumention	PCC	RMSE	MAE
Ensemble+ >800	0.755207	143.32	100.456
Ensemble+ >700	0.791581	140.843	106.496
Ensemble+ >600	0.82048	141.452	105.568
Ensemble+ >500	0.804925	139.713	106.664
Ensemble+ >400	0.789807	141.816	104.816
Ensemble+ All	0.753	150.57	111.049
