# Supplementary material for: Pathway Evolution Through a Bottlenecking‐Debottlenecking Strategy and Machine Learning‐Aided Flux Balancing
Source: Adv Sci (Weinh). 2024 Feb 6;11(14):2306935. doi: 10.1002/advs.202306935 (PMC11005738; doi:10.1002/advs.202306935)
Supplement: Supplementary file 9 — Supplemental Table3 [file ADVS-11-2306935-s003.xlsx]

## Sheet: Sheet1
Extended Data Table S3. Strains with diverse naringenin production were predicted by the first iteration machine learning in the first round.
	Strain Genes Numbers	26E7	11C1	9H9	CHI	Predicted Naringenin (mg/L)	Authentic Naringenin (mg/L)
		1-29	1-16	1-17	trxA	785.011	941.986
		2-21	1-16	1-17	trxA	757.387	833.184
		1-57	1-16	1-17	trxA	752.343	784.207
		1-17	1-17	1-17	trxA	749.58	768.234
		23104	1-16	1-17	trxA	743.596	1035.72
		2-22	1-16	1-17	trxA	742.484
		1-17	1-16	1-17	trxA	737.18
		23112	1-16	1-17	trxA	736.21
		trxA	1-16	1-17	trxA	730.127
		rrnA	1-16	1-17	trxA	724.62
		2-22	1-17	1-17	trxA	713.095
		1-29	1-16	1-17	23112	709.823
		1-29	1-16	1-17	2-21	706.4
		1-57	1-17	1-17	trxA	705.723
		1-17	1-17	1-17	23112	701.618
		1-29	1-16	1-17	1-57	700.811
		1-29	1-16	1-17	rrnA	700.811
		2-21	1-17	1-17	trxA	695.181
		1-17	1-17	1-17	1-16	691.383
		2-21	1-16	1-17	23112	690.534
		1-29	1-16	1-17	23104	688.217
		1-57	1-16	1-17	2-21	687.113
		1-57	1-16	1-17	23112	686.962
		2-21	1-16	1-17	2-21	686.719
		2-22	1-16	1-17	23112	684.512
		1-29	1-16	1-17	yccFS	683.962
		2-21	1-16	1-17	1-57	682.917
		2-21	1-16	1-17	rrnA	682.917
		1-17	1-17	1-17	1-57	682.331
		1-17	1-17	1-17	rrnA	682.331
		1-29	1-16	1-17	1-16	681.891
		1-17	1-17	1-17	2-21	681.782
		23104	1-17	1-17	trxA	681.369
		2-22	1-16	1-17	2-21	680.281
		2-22	1-17	1-17	1-16	679.859
		1-29	1-16	1-17	1-29	679.167
		1-29	1-16	1-17	1-17	677.43
		23104	1-16	1-17	23112	677.311
		1-57	1-16	1-17	1-57	676.689
		1-57	1-16	1-17	rrnA	676.689
		2-22	1-16	1-17	23104	676.102
		2-21	1-16	1-17	23104	675.675
		1-17	1-16	1-17	23112	674.677
		2-22	1-16	1-17	1-57	674.394
		2-22	1-16	1-17	rrnA	674.394
		23112	1-17	1-17	trxA	674.361
		23104	1-16	1-17	2-21	673.606
		2-22	1-17	1-17	23112	672.24
		1-17	1-16	1-17	2-21	671.556
		1-57	1-16	1-17	1-16	671.437
		1-57	1-16	1-17	23104	669.251
		trxA	1-17	1-17	trxA	669.086
		23112	1-16	1-17	23112	668.909
		2-21	1-16	1-17	1-16	668.662
		2-21	1-16	1-17	yccFS	667.696
		trxA	1-16	1-17	23112	667.459
		23104	1-16	1-17	1-57	667.394
		23104	1-16	1-17	rrnA	667.394
		23112	1-16	1-17	2-21	665.689
		2-22	1-16	1-17	yccFS	665.283
		1-17	1-16	1-17	1-57	665.266
		1-17	1-16	1-17	rrnA	665.266
		1-57	1-16	1-17	yccFS	664.426
		1-29	1-16	1-17	RacR	664.355
		1-57	trxA	1-17	trxA	662.879
		2-21	1-16	1-17	1-17	662.517
		1-17	1-17	1-17	yccFS	662.252
		rrnA	1-17	1-17	trxA	662.201
		trxA	1-16	1-17	2-21	662.11
		1-17	1-16	1-17	1-16	661.495
		1-57	1-17	1-17	23112	660.498
		2-21	1-16	1-17	1-29	660.12
		1-57	1-17	1-17	1-16	659.511
		23112	1-16	1-17	1-57	659.477
		23112	1-16	1-17	rrnA	659.477
		rrnA	1-16	1-17	23112	659.208
		23104	1-16	1-17	23104	659.155
		1-17	1-16	1-17	23104	658.706
		1-17	1-17	1-17	1-29	658.683
		1-57	1-16	1-17	1-17	656.804
		2-22	1-17	1-17	1-57	656.068
		2-22	1-17	1-17	rrnA	656.068
		2-22	1-17	1-17	2-21	655.913
		trxA	1-16	1-17	1-57	655.902
		trxA	1-16	1-17	rrnA	655.902
		rrnA	1-16	1-17	2-21	655.745
		1-57	1-16	1-17	1-29	655.001
		2-21	1-17	1-17	1-16	653.708
		23104	1-16	1-17	1-16	653.317
		2-22	1-16	1-17	1-29	653.101
		2-22	1-16	1-17	1-17	653.073
		23104	1-16	1-17	yccFS	651.864
		23104	1-16	1-17	1-17	651.676
		1-17	1-16	1-17	yccFS	651.559
		23112	1-16	1-17	23104	650.888
		rrnA	1-16	1-17	1-57	649.665
		rrnA	1-16	1-17	rrnA	649.665
		2-21	1-17	1-17	23112	649.624
		trxA	1-16	1-17	23104	648.528
		2-21	1-16	1-17	RacR	646.599
		23112	1-16	1-17	yccFS	645.452
		23112	1-16	1-17	1-16	645.368
		23104	1-16	1-17	1-29	645.297
		1-17	1-17	1-17	RacR	644.872
		1-17	1-16	1-17	1-29	644.343
		1-17	1-16	1-17	1-17	644.04
		1-57	1-17	1-17	2-21	643.641
		trxA	1-16	1-17	yccFS	641.897
		trxA	1-57	1-17	trxA	641.542
		rrnA	1-16	1-17	23104	641.363
		trxA	1-16	1-17	1-16	641.189
		1-57	1-17	1-17	1-57	641.027
		1-57	1-17	1-17	rrnA	641.027
		1-57	1-16	1-17	RacR	640.846
		1-29	1-17	1-17	trxA	640.399
		2-22	1-17	1-17	yccFS	638.976
		23104	1-17	1-17	1-16	638.874
		1-57	1-57	1-17	trxA	638.122
		23112	1-16	1-17	1-17	638.046
		1-17	1-17	1-17	1-17	637.951
		23112	1-16	1-17	1-29	637.408
		23104	1-17	1-17	23112	635.714
		rrnA	1-16	1-17	1-16	635.44
		2-22	1-16	1-17	RacR	635.303
		rrnA	1-16	1-17	yccFS	634.993
		2-21	1-17	1-17	2-21	634.881
		trxA	1-16	1-17	1-29	634.688
		1-17	1-17	1-17	23104	633.824
		1-17	1-16	1-17	RacR	632.439
		23104	1-16	1-17	RacR	632.031
		2-21	1-17	1-17	1-57	631.519
		2-21	1-17	1-17	rrnA	631.519
		2-22	1-17	1-17	1-29	631.47
		23112	1-17	1-17	1-16	631.414
		2-22	1-16	1-17	1-16	630.724
		rrnA	1-16	1-17	1-29	629.833
		yccFS	1-16	1-17	trxA	628.851
		rrnA	1-16	1-17	1-17	628.647
		23112	1-17	1-17	23112	628.199
		trxA	1-17	1-17	1-16	627.707
		1-57	1-17	1-17	yccFS	627.3
		trxA	1-16	1-17	RacR	625.313
		trxA	1-17	1-17	23112	625.123
		23112	1-16	1-17	RacR	622.978
		1-57	trxA	1-17	1-16	622.495
		2-22	1-17	1-17	23104	622.21
		trxA	1-16	1-17	1-17	621.542
		rrnA	1-17	1-17	1-16	620.91
		23104	1-17	1-17	2-21	619.963
		rrnA	1-17	1-17	23112	617.829
		1-57	1-17	1-17	1-29	617.179
		23104	1-17	1-17	1-57	615.776
		23104	1-17	1-17	rrnA	615.776
		1-57	trxA	1-16	yccFS	615.489
		2-21	1-17	1-17	yccFS	614.584
		rrnA	1-16	1-17	RacR	613.304
		23112	1-17	1-17	2-21	612.424
		2-22	1-17	1-17	RacR	612.109
		2-22	1-17	1-17	1-17	610.975
		trxA	1-57	1-17	1-16	609.912
		trxA	1-17	1-17	2-21	609.337
		23112	1-17	1-17	1-57	608.237
		23112	1-17	1-17	rrnA	608.237
		2-21	1-17	1-17	1-29	607.078
		1-57	trxA	1-17	23112	607.004
		trxA	1-17	1-17	1-57	605.134
		trxA	1-17	1-17	rrnA	605.134
		1-57	1-17	1-17	23104	604.062
		1-57	trxA	1-17	2-21	603.614
		1-17	1-17	1-16	RacR	602.869
		rrnA	1-17	1-17	2-21	602.122
		23104	1-57	1-17	trxA	601.961
		1-57	1-17	1-17	RacR	600.127
		1-57	1-57	1-17	1-16	599.925
		1-57	trxA	1-17	1-57	599.349
		1-57	trxA	1-17	rrnA	599.349
		1-57	1-17	1-17	1-17	599.097
		23104	1-17	1-17	yccFS	598.207
		rrnA	1-17	1-17	1-57	597.849
		rrnA	1-17	1-17	rrnA	597.849
		1-57	trxA	1-17	23104	597.767
		2-21	1-57	1-17	trxA	597.25
		1-29	1-57	1-17	trxA	596.572
		1-17	1-17	1-16	trxA	595.343
		2-21	trxA	1-17	trxA	595.21
		1-29	1-17	1-17	1-16	594.794
		2-21	1-17	1-17	23104	593.867
		1-17	trxA	1-17	trxA	593.837
		1-29	trxA	1-17	trxA	592.852
		1-57	trxA	1-17	yccFS	592.188
		trxA	1-57	1-17	23112	592.112
		23112	1-17	1-17	yccFS	591.963
		23104	1-17	1-17	1-29	591.421
		2-21	1-17	1-17	RacR	590.513
		1-29	1-17	1-17	23112	590.354
		2-21	1-17	1-17	1-17	589.664
		trxA	1-17	1-17	yccFS	589.598
		2-22	1-57	1-17	trxA	588.478
		1-17	1-57	1-17	trxA	588.154
		2-22	trxA	1-17	trxA	587.575
		1-57	trxA	1-16	trxA	587.366
		trxA	1-57	1-17	2-21	584.965
		1-17	1-17	1-16	23112	584.222
		23112	1-17	1-17	1-29	583.91
		1-57	1-57	1-17	23112	583.111
		trxA	1-17	1-17	1-29	581.949
		23104	trxA	1-17	trxA	581.245
		1-57	trxA	1-16	RacR	581.067
		rrnA	1-17	1-17	yccFS	580.928
		trxA	1-57	1-17	1-57	580.557
		trxA	1-57	1-17	rrnA	580.557
		1-57	trxA	1-17	1-29	579.906
		23104	1-17	1-17	1-17	578.497
		23104	1-17	1-17	23104	577.561
		1-29	1-17	1-17	2-21	577.482
		23112	1-57	1-17	trxA	576.834
		1-57	1-57	1-17	2-21	576.691
		1-57	trxA	1-17	1-17	576.175
		rrnA	1-17	1-17	1-29	576.007
		23104	1-17	1-17	RacR	575.796
		yccFS	1-16	1-17	23112	575.589
		1-17	1-17	1-16	yccFS	575.369
		23112	trxA	1-17	trxA	574.988
		1-57	1-57	1-17	1-57	574.171
		1-57	1-57	1-17	rrnA	574.171
		1-29	1-17	1-17	1-57	572.432
		1-29	1-17	1-17	rrnA	572.432
		trxA	1-57	1-17	23104	571.684
		1-57	RacR	1-17	trxA	570.716
		1-57	rrnA	1-17	trxA	570.716
		yccFS	1-16	1-17	2-21	570.705
		1-57	trxA	1-16	23112	570.696
		23112	1-17	1-17	23104	570.412
		trxA	trxA	1-17	trxA	569.713
		trxA	1-17	1-17	RacR	569.385
		23104	1-57	1-17	1-16	569.337
		1-17	1-17	1-16	2-21	567.976
		trxA	1-17	1-17	23104	567.351
		1-17	1-17	1-16	1-57	567.349
		1-17	1-17	1-16	rrnA	567.349
		23112	1-17	1-17	RacR	567.121
		1-57	1-57	1-17	23104	566.844
		rrnA	1-57	1-17	trxA	565.496
		1-17	trxA	1-17	1-16	565.37
		23112	1-17	1-17	1-17	565.353
		2-21	1-57	1-17	1-16	565.293
		1-17	1-57	1-17	1-16	564.215
		1-29	1-17	1-17	23104	563.884
		trxA	1-57	1-17	yccFS	563.662
		rrnA	trxA	1-17	trxA	563.398
		yccFS	1-16	1-17	1-57	562.957
		yccFS	1-16	1-17	rrnA	562.957
		1-57	1-57	1-17	yccFS	562.679
		1-57	trxA	1-17	RacR	561.569
		1-57	trxA	1-16	1-57	561.407
		1-57	trxA	1-16	rrnA	561.407
		rrnA	1-17	1-17	23104	560.311
		2-22	1-57	1-17	1-16	559.116
		trxA	1-57	1-17	1-29	558.997
		1-57	trxA	1-16	2-21	557.609
		2-21	trxA	1-17	1-16	557.15
		1-29	1-57	1-17	1-16	557.059
		rrnA	1-17	1-17	RacR	556.871
		1-29	1-17	1-17	yccFS	556.574
		yccFS	1-16	1-17	23104	555.835
		rrnA	1-17	1-17	1-17	555.377
		1-57	1-57	1-16	yccFS	554.614
		yccFS	1-17	1-17	trxA	554.562
		1-57	1-57	1-17	1-29	554.559
		trxA	1-57	1-17	RacR	553.374
		2-22	trxA	1-17	1-16	552.6
		1-57	1-57	1-17	1-17	552.571
		1-29	1-17	1-17	1-17	552.387
		yccFS	1-16	1-17	yccFS	551.699
		trxA	1-17	1-17	1-17	549.68
		23104	1-57	1-17	23112	549.009
		1-29	1-17	1-17	1-29	548.848
		yccFS	1-16	1-17	1-16	548.253
		trxA	1-57	1-17	1-17	546.576
		1-17	1-17	1-16	1-29	546.11
		1-17	1-17	1-16	1-17	545.735
		1-29	trxA	1-17	1-16	545.378
		1-57	trxA	1-16	1-16	545.203
		2-21	1-57	1-17	23112	544.924
		1-17	trxA	1-17	23112	544.533
		23112	1-57	1-17	1-16	544.123
		23104	1-57	1-17	2-21	544
		1-57	trxA	1-16	1-29	542.915
		2-22	1-57	1-17	23112	542.713
		1-57	2-22	1-17	trxA	542.632
		2-22	1-17	1-17	2-22	541.889
		1-57	1-57	1-17	RacR	541.887
		1-17	1-57	1-17	23112	541.448
		23104	trxA	1-17	1-16	541.248
		yccFS	1-16	1-17	1-17	540.985
		yccFS	1-16	1-17	1-29	540.69
		2-21	1-57	1-17	2-21	540.52
		23104	1-57	1-17	1-57	539.469
		23104	1-57	1-17	rrnA	539.469
		1-17	trxA	1-17	2-21	539.297
		2-22	trxA	1-17	23112	538.326
		2-21	trxA	1-17	23112	538.168
		1-17	trxA	1-17	23104	537.635
		1-29	1-57	1-17	23112	537.209
		1-57	trxA	1-16	23104	537.088
		1-17	1-17	1-17	2-22	537.061
		1-17	1-17	1-16	1-16	536.772
		1-17	1-17	1-16	23104	536.759
		2-21	1-57	1-17	1-57	536.411
		2-21	1-57	1-17	rrnA	536.411
		1-17	1-57	1-17	2-21	535.67
		23112	trxA	1-17	1-16	535.051
		2-21	trxA	1-17	2-21	534.772
		rrnA	1-57	1-17	1-16	534.448
		1-57	trxA	1-16	1-17	534.327
		1-17	trxA	1-17	1-57	534.273
		1-17	trxA	1-17	rrnA	534.273
		2-22	1-57	1-17	2-21	533.924
		RacR	1-16	1-17	trxA	533.861
		1-57	1-17	1-16	yccFS	533.376
		1-29	1-57	1-17	2-21	533.335
		1-29	1-17	1-17	RacR	533.294
		2-22	1-57	1-17	23104	533.201
		2-22	1-57	1-17	1-57	533.118
		2-22	1-57	1-17	rrnA	533.118
		trxA	trxA	1-17	1-16	531.449
		1-57	1-57	1-16	trxA	531.407
		2-21	trxA	1-17	23104	531.338
		2-21	RacR	1-17	trxA	531.311
		2-21	rrnA	1-17	trxA	531.311
		1-16	1-16	1-17	trxA	531.198
		1-17	1-57	1-17	1-57	530.939
		1-17	1-57	1-17	rrnA	530.939
		2-22	trxA	1-17	23104	530.645
		2-22	trxA	1-17	2-21	530.63
		23104	1-57	1-17	23104	530.629
		1-29	RacR	1-17	trxA	529.93
		1-29	rrnA	1-17	trxA	529.93
		2-21	trxA	1-17	1-57	529.642
		2-21	trxA	1-17	rrnA	529.642
		1-29	trxA	1-17	23112	529.492
		2-21	1-57	1-17	23104	528.135
		1-29	1-57	1-17	1-57	527.94
		1-29	1-57	1-17	rrnA	527.94
		2-22	trxA	1-17	1-57	527.819
		2-22	trxA	1-17	rrnA	527.819
		1-57	RacR	1-17	1-16	527.336
		1-57	rrnA	1-17	1-16	527.336
		yccFS	1-16	1-17	RacR	526.852
		1-29	trxA	1-17	2-21	525.867
		1-17	1-57	1-17	23104	525.767
		rrnA	trxA	1-17	1-16	525.124
		1-17	trxA	1-16	trxA	525.108
		23104	1-57	1-17	1-17	525.052
		1-17	trxA	1-16	RacR	524.996
		1-57	1-57	1-16	RacR	524.875
		23104	trxA	1-17	23112	524.227
		23112	1-57	1-17	23112	523.108
		23104	1-57	1-17	yccFS	522.56
		1-29	trxA	1-17	23104	521.766
		1-17	1-17	1-57	23112	521.347
		2-22	1-57	1-17	yccFS	520.061
		2-22	RacR	1-17	trxA	520.031
		2-22	rrnA	1-17	trxA	520.031
		2-21	1-57	1-17	yccFS	519.945
		1-29	1-57	1-17	23104	519.678
		23104	1-57	1-17	1-29	519.448
		23104	trxA	1-17	2-21	519.354
		23104	RacR	1-17	trxA	519.166
		23104	rrnA	1-17	trxA	519.166
		1-29	trxA	1-17	1-57	519.049
		1-29	trxA	1-17	rrnA	519.049
		1-17	RacR	1-17	trxA	518.931
		1-17	rrnA	1-17	trxA	518.931
		23112	1-57	1-17	2-21	518.209
		23112	trxA	1-17	23112	517.178
		2-21	trxA	1-17	yccFS	517.044
		trxA	trxA	1-17	23112	516.305
		1-57	1-57	1-16	23112	516.075
		1-17	1-17	1-57	trxA	516.059
		2-22	trxA	1-17	yccFS	515.947
		2-21	1-57	1-17	1-17	515.762
		2-21	1-57	1-17	1-29	515.653
		1-17	trxA	1-17	yccFS	515.612
		1-17	trxA	1-17	1-29	515.151
		23104	trxA	1-17	23104	514.614
		yccFS	1-17	1-17	1-16	514.315
		trxA	1-57	1-57	RacR	514.258
		1-17	1-57	1-17	yccFS	513.806
		23112	1-57	1-17	1-57	513.677
		23112	1-57	1-17	rrnA	513.677
		rrnA	1-57	1-17	23112	513.659
		1-57	1-17	1-16	RacR	513.526
		23104	trxA	1-17	1-57	513.401
		23104	trxA	1-17	rrnA	513.401
		1-57	1-17	1-16	trxA	513.335
		1-17	trxA	1-17	1-17	513.172
		1-57	1-16	1-17	2-22	513.132
		1-57	RacR	1-17	23112	512.99
		1-57	rrnA	1-17	23112	512.99
		23112	trxA	1-17	2-21	512.79
		2-22	1-57	1-17	1-29	512.649
		yccFS	1-17	1-17	23112	512.527
		1-29	1-57	1-17	yccFS	512.248
		1-17	1-17	1-57	RacR	512.037
		1-17	1-57	1-17	1-29	511.873
		2-21	trxA	1-17	1-17	510.955
		2-22	1-57	1-17	1-17	510.714
		trxA	trxA	1-17	2-21	509.807
		2-21	trxA	1-17	1-29	509.134
		rrnA	1-57	1-17	2-21	508.735
		1-17	1-57	1-17	1-17	508.558
		trxA	1-57	1-16	yccFS	508.4
		1-29	1-57	1-17	1-29	508.372
		23112	trxA	1-17	23104	508.358
		23112	RacR	1-17	trxA	508.218
		23112	rrnA	1-17	trxA	508.218
		2-22	trxA	1-17	1-17	508.211
		2-21	1-16	1-17	2-22	508.079
		2-22	1-16	1-17	2-22	508.031
		2-22	trxA	1-17	1-29	507.964
		rrnA	trxA	1-17	23112	507.477
		1-29	1-16	1-17	2-22	507.263
		1-29	trxA	1-17	yccFS	507.048
		23112	trxA	1-17	1-57	506.836
		23112	trxA	1-17	rrnA	506.836
		1-57	RacR	1-17	2-21	506.745
		1-57	rrnA	1-17	2-21	506.745
		1-17	1-57	1-17	RacR	506.229
		23104	1-57	1-17	RacR	506.22
		1-57	1-57	1-16	1-57	505.482
		1-57	1-57	1-16	rrnA	505.482
		1-17	trxA	1-16	23112	505.464
		trxA	trxA	1-17	23104	505.352
		23112	1-57	1-17	23104	505.228
		1-57	1-17	1-17	2-22	504.975
		2-22	1-17	1-16	yccFS	504.331
		rrnA	1-57	1-17	1-57	504.118
		rrnA	1-57	1-17	rrnA	504.118
		trxA	trxA	1-17	1-57	503.838
		trxA	trxA	1-17	rrnA	503.838
		1-29	1-57	1-17	1-17	503.637
		1-57	1-17	1-16	23112	503.478
		trxA	RacR	1-17	trxA	503.165
		trxA	rrnA	1-17	trxA	503.165
		rrnA	trxA	1-17	2-21	503.064
		1-17	trxA	1-16	yccFS	502.843
		1-17	trxA	1-17	RacR	502.424
		1-57	RacR	1-17	1-57	502.336
		1-57	RacR	1-17	rrnA	502.336
		1-57	rrnA	1-17	1-57	502.336
		1-57	rrnA	1-17	rrnA	502.336
		2-21	1-57	1-17	RacR	502.31
		1-57	1-57	1-16	2-21	501.33
		23104	trxA	1-17	yccFS	500.813
		1-57	23112	1-17	trxA	500.556
		1-29	trxA	1-17	1-29	500.096
		1-57	2-22	1-17	1-16	499.943
		1-29	2-22	1-17	trxA	499.807
		1-29	trxA	1-17	1-17	499.8
		2-21	2-22	1-17	trxA	499.632
		23104	trxA	1-17	1-17	499.456
		1-17	1-17	2-22	trxA	498.98
		1-17	1-17	1-29	trxA	498.98
		1-17	1-17	2-21	trxA	498.98
		1-17	1-17	23112	trxA	498.98
		1-17	1-17	rrnA	trxA	498.98
		rrnA	trxA	1-17	23104	498.833
		yccFS	1-17	1-17	2-21	498.635
		1-17	1-17	23104	trxA	498.444
		23112	1-57	1-17	yccFS	498.404
		2-21	trxA	1-16	yccFS	497.946
		1-57	trxA	1-57	23112	497.074
		rrnA	trxA	1-17	1-57	497.024
		rrnA	trxA	1-17	rrnA	497.024
		2-22	1-57	1-17	RacR	496.786
		rrnA	RacR	1-17	trxA	496.698
		rrnA	rrnA	1-17	trxA	496.698
		1-29	1-57	1-17	RacR	496.417
		1-17	1-57	1-16	RacR	496.16
		rrnA	1-57	1-17	23104	495.955
		1-57	trxA	1-57	RacR	495.949
		1-57	RacR	1-17	23104	495.625
		1-57	rrnA	1-17	23104	495.625
		23112	trxA	1-17	yccFS	495.253
		1-57	trxA	1-57	trxA	494.97
		1-17	trxA	1-16	1-57	494.528
		1-17	trxA	1-16	rrnA	494.528
		1-57	23104	1-17	trxA	494.351
		2-21	1-17	1-17	2-22	494.327
		2-21	trxA	1-17	RacR	494.156
		1-57	2-21	1-17	trxA	494.045
		23104	trxA	1-17	1-29	493.995
		23112	1-57	1-17	1-29	493.685
		1-17	trxA	1-16	2-21	493.56
		23104	1-16	1-17	2-22	493.085
		trxA	trxA	1-17	yccFS	492.993
		1-17	1-57	1-16	trxA	492.983
		2-21	RacR	1-17	1-16	492.596
		2-21	rrnA	1-17	1-16	492.596
		trxA	1-57	1-16	trxA	492.435
		1-17	1-17	2-22	23112	492.396
		1-17	1-17	1-29	23112	492.396
		1-17	1-17	2-21	23112	492.396
		1-17	1-17	23112	23112	492.396
		1-17	1-17	rrnA	23112	492.396
		1-57	1-57	1-16	1-16	492.329
		1-57	1-57	1-16	23104	492.045
		1-17	1-17	23104	23112	491.978
		1-57	RacR	1-17	yccFS	491.627
		1-57	rrnA	1-17	yccFS	491.627
		23112	1-57	1-17	1-17	491.163
		yccFS	1-17	1-17	1-57	491.132
		yccFS	1-17	1-17	rrnA	491.132
		2-22	2-22	1-17	trxA	490.331
		1-17	1-17	1-57	1-57	490.137
		1-17	1-17	1-57	rrnA	490.137
		2-22	1-17	1-16	trxA	490.019
		1-17	2-22	1-17	trxA	489.989
		23104	2-22	1-17	trxA	489.783
		1-17	1-17	1-57	2-21	489.313
		1-57	1-57	1-57	RacR	489.128
		2-22	trxA	1-17	RacR	489.014
		rrnA	1-57	1-17	yccFS	488.769
		1-17	trxA	1-16	1-16	488.467
		1-17	RacR	1-17	1-16	488.15
		1-17	rrnA	1-17	1-16	488.15
		2-22	1-17	1-16	RacR	488.104
		1-57	1-57	1-16	1-29	487.958
		1-17	1-16	1-17	2-22	487.792
		23112	trxA	1-17	1-29	487.458
		23112	trxA	1-17	1-17	487.119
		1-57	1-17	1-16	2-21	487.111
		trxA	1-57	1-57	trxA	486.941
		2-21	1-17	1-16	yccFS	486.198
		rrnA	1-57	1-17	1-29	486.019
		1-57	2-22	1-17	23112	486.014
		1-57	1-17	1-16	1-57	485.877
		1-57	1-17	1-16	rrnA	485.877
		RacR	1-16	1-17	23112	485.847
		1-29	trxA	1-17	RacR	485.402
		trxA	trxA	1-17	1-29	485.314
		rrnA	trxA	1-17	yccFS	484.794
		2-22	RacR	1-17	1-16	484.482
		2-22	rrnA	1-17	1-16	484.482
		2-21	trxA	1-16	trxA	484.254
		trxA	1-57	1-16	RacR	484.253
		trxA	1-16	1-17	2-22	484.124
		1-57	1-57	1-16	1-17	483.731
		1-57	RacR	1-17	1-17	483.661
		1-57	rrnA	1-17	1-17	483.661
		RacR	1-17	1-17	trxA	483.234
		1-29	RacR	1-17	1-16	483.081
		1-29	rrnA	1-17	1-16	483.081
		23112	1-16	1-17	2-22	483.081
		rrnA	1-57	1-17	1-17	482.016
		1-57	RacR	1-17	1-29	482.016
		1-57	rrnA	1-17	1-29	482.016
		trxA	1-57	1-16	23112	481.406
		23112	1-57	1-17	RacR	481.258
		2-22	1-57	1-16	yccFS	480.942
		trxA	1-57	1-57	23112	480.8
		2-22	trxA	1-16	yccFS	480.703
		1-57	trxA	1-57	yccFS	480.166
		rrnA	trxA	1-17	1-29	479.661
		23104	RacR	1-17	1-16	479.571
		23104	rrnA	1-17	1-16	479.571
		23112	2-22	1-17	trxA	479.488
		1-57	2-22	1-17	2-21	479.245
		2-22	1-17	1-16	23112	479.179
		23104	trxA	1-17	RacR	478.94
		23104	1-17	1-17	2-22	478.87
		rrnA	trxA	1-17	1-17	477.719
		2-21	1-57	1-16	yccFS	477.227
		yccFS	1-17	1-17	yccFS	476.896
		1-57	trxA	2-22	trxA	476.771
		1-57	trxA	1-29	trxA	476.771
		1-57	trxA	2-21	trxA	476.771
		1-57	trxA	23112	trxA	476.771
		1-57	trxA	rrnA	trxA	476.771
		1-17	trxA	1-16	1-29	476.409
		1-17	1-57	1-57	RacR	476.306
		1-17	1-57	1-16	23112	475.975
		1-57	trxA	1-57	23104	475.961
		1-17	1-17	1-57	yccFS	475.948
		2-21	trxA	1-16	RacR	475.822
		1-29	trxA	1-16	yccFS	474.849
		RacR	1-16	1-17	2-21	474.832
		1-57	2-22	1-17	1-57	474.812
		1-57	2-22	1-17	rrnA	474.812
		1-57	trxA	1-57	1-57	474.743
		1-57	trxA	1-57	rrnA	474.743
		2-21	1-17	1-16	trxA	474.314
		rrnA	1-16	1-17	2-22	474.311
		1-17	1-17	1-57	23104	474.299
		RacR	1-16	1-17	1-57	474.115
		RacR	1-16	1-17	rrnA	474.115
		trxA	trxA	1-17	RacR	474.08
		1-17	1-17	2-22	RacR	474.047
		1-17	1-17	1-29	RacR	474.047
		1-17	1-17	2-21	RacR	474.047
		1-17	1-17	23112	RacR	474.047
		1-17	1-17	rrnA	RacR	474.047
		1-17	trxA	1-16	23104	473.966
		1-17	1-17	23104	2-21	473.693
		2-21	1-17	1-16	RacR	473.638
		23104	trxA	1-16	trxA	473.557
		1-17	1-57	1-16	yccFS	473.549
		1-57	1-17	1-16	1-16	473.548
		23112	trxA	1-16	yccFS	473.456
		2-21	RacR	1-17	23112	473.218
		2-21	rrnA	1-17	23112	473.218
		1-17	1-17	2-22	2-21	473.168
		1-17	1-17	1-29	2-21	473.168
		1-17	1-17	2-21	2-21	473.168
		1-17	1-17	23112	2-21	473.168
		1-17	1-17	rrnA	2-21	473.168
		RacR	1-16	1-17	23104	472.84
		23104	1-57	1-16	trxA	472.254
		1-57	1-17	1-16	23104	472.194
		1-16	1-17	1-17	trxA	472.069
		rrnA	1-57	1-17	RacR	471.837
		1-16	1-16	1-17	23112	471.436
		23112	trxA	1-17	RacR	471.239
		1-57	1-57	1-57	trxA	470.685
		trxA	trxA	1-17	1-17	470.591
		trxA	1-17	1-17	2-22	470.278
		2-22	RacR	1-17	23112	469.997
		2-22	rrnA	1-17	23112	469.997
		2-21	RacR	1-17	2-21	469.94
		2-21	rrnA	1-17	2-21	469.94
		trxA	2-22	1-17	trxA	469.824
		1-17	trxA	1-16	1-17	469.631
		1-17	1-17	1-57	1-17	469.58
		trxA	1-57	1-16	2-21	469.566
		1-57	trxA	1-57	2-21	469.41
		1-17	1-17	2-22	1-57	469.306
		1-17	1-17	2-22	rrnA	469.306
		1-17	1-17	1-29	1-57	469.306
		1-17	1-17	1-29	rrnA	469.306
		1-17	1-17	2-21	1-57	469.306
		1-17	1-17	2-21	rrnA	469.306
		1-17	1-17	23112	1-57	469.306
		1-17	1-17	23112	rrnA	469.306
		1-17	1-17	rrnA	1-57	469.306
		1-17	1-17	rrnA	rrnA	469.306
		23112	1-17	1-17	2-22	469.244
		1-16	1-16	1-17	RacR	469.192
		1-17	1-17	23104	1-57	469.133
		1-17	1-17	23104	rrnA	469.133
		RacR	1-16	1-17	1-16	468.728
		1-57	trxA	23104	trxA	468.702
		2-22	1-16	1-16	yccFS	468.564
		1-57	2-22	1-17	23104	468.284
		trxA	1-57	1-16	1-57	468.198
		trxA	1-57	1-16	rrnA	468.198
		23112	RacR	1-17	1-16	468.171
		23112	rrnA	1-17	1-16	468.171
		rrnA	2-22	1-17	trxA	467.97
		1-17	1-17	1-57	1-16	467.706
		1-17	1-17	1-57	1-29	466.97
		trxA	1-57	1-57	1-57	466.866
		trxA	1-57	1-57	rrnA	466.866
		1-17	1-17	23104	yccFS	466.782
		1-17	RacR	1-17	23112	466.726
		1-17	rrnA	1-17	23112	466.726
		1-17	1-17	2-22	yccFS	466.561
		1-17	1-17	1-29	yccFS	466.561
		1-17	1-17	2-21	yccFS	466.561
		1-17	1-17	23112	yccFS	466.561
		1-17	1-17	rrnA	yccFS	466.561
		23104	1-57	1-16	RacR	466.525
		RacR	1-16	1-17	yccFS	466.309
		1-57	1-17	1-16	1-17	466.3
		1-57	1-57	1-57	23112	466.167
		1-29	1-17	1-16	yccFS	466.017
		1-57	trxA	1-57	1-16	465.725
		1-29	RacR	1-17	23112	465.698
		1-29	rrnA	1-17	23112	465.698
		yccFS	1-57	1-17	trxA	465.595
		yccFS	1-17	1-17	1-29	465.385
		1-29	23112	1-17	trxA	465.281
		2-22	1-17	1-16	2-21	465.249
		1-57	1-17	1-16	1-29	465.215
		1-57	RacR	1-17	RacR	465.212
		1-57	rrnA	1-17	RacR	465.212
		23104	trxA	1-16	RacR	464.806
		trxA	RacR	1-17	1-16	464.686
		trxA	rrnA	1-17	1-16	464.686
		1-17	1-57	1-16	2-21	464.527
		trxA	1-57	1-57	23104	464.498
		1-17	1-57	1-16	1-57	464.485
		1-17	1-57	1-16	rrnA	464.485
		2-22	trxA	1-16	trxA	464.253
		2-21	RacR	1-17	1-57	463.891
		2-21	RacR	1-17	rrnA	463.891
		2-21	rrnA	1-17	1-57	463.891
		2-21	rrnA	1-17	rrnA	463.891
		rrnA	trxA	1-16	yccFS	463.835
		1-57	trxA	2-22	yccFS	463.785
		1-57	trxA	1-29	yccFS	463.785
		1-57	trxA	2-21	yccFS	463.785
		1-57	trxA	23112	yccFS	463.785
		1-57	trxA	rrnA	yccFS	463.785
		2-21	trxA	1-16	23112	463.487
		trxA	1-57	1-57	1-16	463.042
		1-17	23104	1-17	trxA	462.871
		1-57	2-22	1-17	yccFS	462.819
		2-22	1-17	1-16	1-57	462.548
		2-22	1-17	1-16	rrnA	462.548
		1-29	RacR	1-17	2-21	462.453
		1-29	rrnA	1-17	2-21	462.453
		1-17	RacR	1-17	2-21	462.207
		1-17	rrnA	1-17	2-21	462.207
		23104	1-17	1-16	RacR	462.207
		23104	1-17	1-16	trxA	462.128
		1-29	1-57	1-16	yccFS	462.123
		2-22	RacR	1-17	2-21	461.836
		2-22	rrnA	1-17	2-21	461.836
		2-21	1-17	1-16	23112	461.752
		2-21	2-22	1-17	1-16	461.608
		23104	RacR	1-17	23112	461.586
		23104	rrnA	1-17	23112	461.586
		2-21	1-57	1-16	trxA	461.584
		rrnA	trxA	1-17	RacR	461.566
		1-29	trxA	1-16	trxA	461.503
		1-57	trxA	2-22	23112	461.363
		1-57	trxA	1-29	23112	461.363
		1-57	trxA	2-21	23112	461.363
		1-57	trxA	23112	23112	461.363
		1-57	trxA	rrnA	23112	461.363
		1-17	1-57	1-16	1-16	461.006
		1-17	1-17	23104	RacR	461.002
		trxA	1-57	1-57	2-21	460.875
		2-22	1-57	1-16	trxA	460.74
		23112	1-17	1-16	yccFS	460.607
		2-21	23112	1-17	trxA	460.359
		rrnA	1-17	1-17	2-22	459.899
		2-22	RacR	1-17	23104	459.579
		2-22	rrnA	1-17	23104	459.579
		1-17	trxA	1-57	RacR	459.084
		23112	trxA	1-16	trxA	459.014
		2-22	RacR	1-17	1-57	458.688
		2-22	RacR	1-17	rrnA	458.688
		2-22	rrnA	1-17	1-57	458.688
		2-22	rrnA	1-17	rrnA	458.688
		trxA	1-57	1-16	1-16	458.558
		1-57	yccFS	1-17	trxA	458.528
		1-17	2-22	1-17	1-16	458.36
		rrnA	RacR	1-17	1-16	458.313
		rrnA	rrnA	1-17	1-16	458.313
		1-57	trxA	2-22	RacR	458.057
		1-57	trxA	1-29	RacR	458.057
		1-57	trxA	2-21	RacR	458.057
		1-57	trxA	23112	RacR	458.057
		1-57	trxA	rrnA	RacR	458.057
		23104	1-57	1-16	23112	457.999
		1-16	1-16	1-17	2-21	457.504
		1-16	1-16	1-17	1-57	457.489
		1-16	1-16	1-17	rrnA	457.489
		1-57	trxA	23104	yccFS	457.445
		1-57	2-22	1-16	yccFS	457.28
		1-57	23112	1-17	1-16	456.936
		23104	RacR	1-17	2-21	456.832
		23104	rrnA	1-17	2-21	456.832
		2-21	RacR	1-17	23104	456.423
		2-21	rrnA	1-17	23104	456.423
		1-57	2-22	1-17	1-17	456.196
		1-57	trxA	1-57	1-29	456.184
		2-21	1-57	1-16	RacR	455.994
		1-57	1-16	1-16	yccFS	455.94
		RacR	1-16	1-17	1-29	455.84
		2-22	2-22	1-17	1-16	455.592
		RacR	1-16	1-17	1-17	455.516
		2-21	23104	1-17	trxA	455.375
		trxA	trxA	1-16	yccFS	455.365
		1-17	RacR	1-17	1-57	455.134
		1-17	RacR	1-17	rrnA	455.134
		1-17	rrnA	1-17	1-57	455.134
		1-17	rrnA	1-17	rrnA	455.134
		1-17	trxA	1-57	23112	455.091
		yccFS	1-17	1-17	23104	455.045
		1-57	trxA	2-22	2-21	454.927
		1-57	trxA	1-29	2-21	454.927
		1-57	trxA	2-21	2-21	454.927
		1-57	trxA	23112	2-21	454.927
		1-57	trxA	rrnA	2-21	454.927
		1-29	RacR	1-17	1-57	454.716
		1-29	RacR	1-17	rrnA	454.716
		1-29	rrnA	1-17	1-57	454.716
		1-29	rrnA	1-17	rrnA	454.716
		2-22	1-17	1-16	1-16	454.509
		1-29	2-21	1-17	trxA	454.466
		1-57	2-22	1-17	1-29	454.43
		1-29	1-17	1-16	trxA	454.287
		1-57	trxA	23104	23112	454.254
		1-29	1-17	1-16	RacR	454.182
		23104	trxA	1-16	23112	453.992
		trxA	1-57	1-16	23104	453.886
		1-29	2-22	1-17	1-16	453.649
		2-21	trxA	1-16	2-21	453.563
		1-57	RacR	1-16	yccFS	453.422
		1-57	rrnA	1-16	yccFS	453.422
		trxA	1-57	1-57	yccFS	453.232
		1-29	23104	1-17	trxA	453.186
		2-21	2-21	1-17	trxA	453.028
		2-21	trxA	1-16	1-57	452.843
		2-21	trxA	1-16	rrnA	452.843
		1-57	23104	1-17	1-16	452.784
		1-29	trxA	1-16	RacR	452.76
		2-22	trxA	1-16	RacR	452.669
		1-17	1-17	2-22	23104	452.446
		1-17	1-17	1-29	23104	452.446
		1-17	1-17	2-21	23104	452.446
		1-17	1-17	23112	23104	452.446
		1-17	1-17	rrnA	23104	452.446
		1-17	1-17	23104	23104	452.382
		23104	23104	1-17	trxA	452.371
		23112	1-57	1-16	yccFS	452.296
		1-17	trxA	1-57	trxA	452.062
		2-22	1-57	1-16	RacR	451.882
		1-57	2-22	1-17	RacR	451.872
		trxA	1-57	1-17	2-22	451.821
		yccFS	1-17	1-17	RacR	451.654
		2-21	1-17	1-16	2-21	451.575
		1-17	1-57	1-57	trxA	451.041
		1-57	trxA	1-57	1-17	450.993
		23104	1-17	1-16	23112	450.926
		23104	2-22	1-17	1-16	450.879
		1-17	RacR	1-17	23104	450.701
		1-17	rrnA	1-17	23104	450.701
		rrnA	1-17	1-16	yccFS	450.664
		23112	trxA	1-16	RacR	450.209
		rrnA	trxA	1-16	trxA	450.188
		1-57	trxA	2-22	23104	450.12
		1-57	trxA	1-29	23104	450.12
		1-57	trxA	2-21	23104	450.12
		1-57	trxA	23112	23104	450.12
		1-57	trxA	rrnA	23104	450.12
		1-57	trxA	2-22	1-57	450.005
		1-57	trxA	2-22	rrnA	450.005
		1-57	trxA	1-29	1-57	450.005
		1-57	trxA	1-29	rrnA	450.005
		1-57	trxA	2-21	1-57	450.005
		1-57	trxA	2-21	rrnA	450.005
		1-57	trxA	23112	1-57	450.005
		1-57	trxA	23112	rrnA	450.005
		1-57	trxA	rrnA	1-57	450.005
		1-57	trxA	rrnA	rrnA	450.005
		23104	RacR	1-17	1-57	449.958
		23104	RacR	1-17	rrnA	449.958
		23104	rrnA	1-17	1-57	449.958
		23104	rrnA	1-17	rrnA	449.958
		1-16	1-16	1-17	23104	449.936
		23112	RacR	1-17	23112	449.623
		23112	rrnA	1-17	23112	449.623
		1-57	trxA	1-17	2-22	449.52
		trxA	1-57	1-16	1-29	449.376
		1-17	1-57	1-16	23104	449.33
		2-22	23112	1-17	trxA	449.156
		1-57	1-57	1-57	yccFS	449.086
		trxA	RacR	1-17	23112	448.867
		trxA	rrnA	1-17	23112	448.867
		23104	23112	1-17	trxA	448.763
		yccFS	1-17	1-17	1-17	448.628
		23104	1-57	1-16	2-21	448.532
		23112	1-17	1-16	trxA	448.475
		1-57	trxA	23104	2-21	448.193
		23112	1-17	1-16	RacR	448.185
		23104	1-57	1-16	yccFS	448.027
		2-21	RacR	1-17	yccFS	448.023
		2-21	rrnA	1-17	yccFS	448.023
		1-17	1-17	23104	1-29	448.005
		trxA	1-57	1-57	1-29	447.905
		1-17	23112	1-17	trxA	447.824
		23104	trxA	1-16	yccFS	447.669
		1-17	1-57	1-16	1-29	447.606
		1-17	1-17	2-22	1-29	447.581
		1-17	1-17	1-29	1-29	447.581
		1-17	1-17	2-21	1-29	447.581
		1-17	1-17	23112	1-29	447.581
		1-17	1-17	rrnA	1-29	447.581
		1-57	1-57	1-57	1-57	447.407
		1-57	1-57	1-57	rrnA	447.407
		1-17	1-17	2-22	1-17	447.172
		1-17	1-17	1-29	1-17	447.172
		1-17	1-17	2-21	1-17	447.172
		1-17	1-17	23112	1-17	447.172
		1-17	1-17	rrnA	1-17	447.172
		RacR	1-17	1-17	23112	447.164
		1-17	1-17	23104	1-17	446.954
		1-17	1-57	1-57	23112	446.877
		23104	1-57	1-16	1-57	446.806
		23104	1-57	1-16	rrnA	446.806
		2-21	1-57	1-16	23112	446.779
		1-29	RacR	1-17	23104	446.731
		1-29	rrnA	1-17	23104	446.731
		1-29	1-57	1-16	trxA	446.652
		yccFS	2-21	1-17	trxA	446.429
		1-16	1-16	1-17	yccFS	446.413
		2-22	RacR	1-17	yccFS	446.234
		2-22	rrnA	1-17	yccFS	446.234
		1-57	1-57	1-57	23104	446.148
		2-22	1-57	1-16	23112	446.113
		1-17	1-17	2-22	1-16	445.982
		1-17	1-17	1-29	1-16	445.982
		1-17	1-17	2-21	1-16	445.982
		1-17	1-17	23112	1-16	445.982
		1-17	1-17	rrnA	1-16	445.982
		1-16	1-16	1-17	1-16	445.835
		1-57	trxA	23104	RacR	445.694
		2-21	1-17	1-16	1-57	445.517
		2-21	1-17	1-16	rrnA	445.517
		23112	RacR	1-17	2-21	445.353
		23112	rrnA	1-17	2-21	445.353
		2-21	RacR	1-17	1-17	445.331
		2-21	rrnA	1-17	1-17	445.331
		2-22	trxA	1-16	23112	444.986
		2-22	23104	1-17	trxA	444.908
		1-17	1-17	23104	1-16	444.439
		1-57	23112	1-17	23112	443.624
		rrnA	1-57	1-16	yccFS	443.499
		RacR	1-17	1-17	1-16	443.215
		1-57	trxA	23104	23104	443.037
		2-21	2-22	1-17	23112	443.019
		trxA	1-17	1-16	yccFS	442.862
		23104	trxA	1-16	2-21	442.591
		2-21	trxA	1-16	1-16	442.584
		1-57	trxA	23104	1-57	442.572
		1-57	trxA	23104	rrnA	442.572
		trxA	RacR	1-17	2-21	442.488
		trxA	rrnA	1-17	2-21	442.488
		2-21	RacR	1-17	1-29	442.134
		2-21	rrnA	1-17	1-29	442.134
		1-17	1-57	1-16	1-17	442.061
		23104	RacR	1-17	23104	441.927
		23104	rrnA	1-17	23104	441.927
		2-22	2-21	1-17	trxA	441.661
		rrnA	trxA	1-16	RacR	441.373
		2-22	1-17	1-16	1-29	441.318
		1-29	trxA	1-16	23112	441.293
		1-29	1-57	1-16	RacR	441.292
		1-57	1-57	1-57	1-16	441.121
		1-16	1-16	1-17	1-29	441.107
		1-17	2-21	1-17	trxA	441.099
		23104	trxA	1-16	1-57	441.046
		23104	trxA	1-16	rrnA	441.046
		2-22	2-22	1-17	23112	441.019
		1-57	1-57	1-57	2-21	440.527
		23104	1-17	1-16	yccFS	440.422
		2-22	1-17	1-16	1-17	440.419
		1-29	1-17	1-16	23112	440.412
		1-57	2-22	1-16	trxA	440.149
		23112	2-22	1-17	1-16	440.132
		rrnA	RacR	1-17	23112	439.992
		rrnA	rrnA	1-17	23112	439.992
		1-57	trxA	2-22	1-16	439.988
		1-57	trxA	1-29	1-16	439.988
		1-57	trxA	2-21	1-16	439.988
		1-57	trxA	23112	1-16	439.988
		1-57	trxA	rrnA	1-16	439.988
		2-21	trxA	1-16	23104	439.893
		23104	1-17	1-16	2-21	439.741
		rrnA	1-17	1-16	trxA	439.673
		1-29	RacR	1-17	yccFS	439.626
		1-29	rrnA	1-17	yccFS	439.626
		2-21	1-17	1-16	23104	439.502
		2-22	RacR	1-17	1-17	439.208
		2-22	rrnA	1-17	1-17	439.208
		rrnA	1-17	1-16	RacR	439.028
		1-57	23104	1-17	yccFS	438.947
		23112	trxA	1-16	23112	438.863
		2-21	2-22	1-17	2-21	438.845
		trxA	trxA	1-16	trxA	438.781
		1-16	1-16	1-17	1-17	438.58
		1-17	2-22	1-17	23112	438.489
		23112	RacR	1-17	1-57	438.479
		23112	RacR	1-17	rrnA	438.479
		23112	rrnA	1-17	1-57	438.479
		23112	rrnA	1-17	rrnA	438.479
		1-17	RacR	1-17	yccFS	438.376
		1-17	rrnA	1-17	yccFS	438.376
		RacR	1-16	1-17	RacR	438.374
		1-57	23104	1-17	23112	438.104
		yccFS	trxA	1-17	trxA	437.947
		2-21	1-57	1-16	2-21	437.917
		2-21	1-17	1-16	1-16	437.863
		23104	1-57	1-16	1-16	437.814
		2-22	RacR	1-17	1-29	437.511
		2-22	rrnA	1-17	1-29	437.511
		1-57	23112	1-17	2-21	437.21
		23112	23112	1-17	trxA	437.174
		23112	1-17	1-16	23112	436.883
		1-29	2-22	1-17	23112	436.683
		2-21	1-57	1-16	1-57	436.613
		2-21	1-57	1-16	rrnA	436.613
		2-22	1-17	1-16	23104	436.357
		23112	1-57	1-16	trxA	436.009
		23104	RacR	1-17	1-17	435.973
		23104	rrnA	1-17	1-17	435.973
		rrnA	RacR	1-17	2-21	435.697
		rrnA	rrnA	1-17	2-21	435.697
		1-17	RacR	1-17	1-17	435.677
		1-17	rrnA	1-17	1-17	435.677
		2-22	1-57	1-16	1-57	435.657
		2-22	1-57	1-16	rrnA	435.657
		trxA	RacR	1-17	1-57	435.598
		trxA	RacR	1-17	rrnA	435.598
		trxA	rrnA	1-17	1-57	435.598
		trxA	rrnA	1-17	rrnA	435.598
		1-17	RacR	1-17	1-29	435.579
		1-17	rrnA	1-17	1-29	435.579
		1-17	trxA	1-57	23104	435.187
		1-17	23104	1-17	1-16	435.059
		yccFS	1-57	1-17	1-16	434.933
		trxA	1-57	1-16	1-17	434.793
		1-57	1-57	1-17	2-22	434.697
		trxA	1-57	1-57	1-17	434.653
		1-57	RacR	1-16	trxA	434.62
		1-57	rrnA	1-16	trxA	434.62
		2-22	1-57	1-16	2-21	434.501
		trxA	23112	1-17	trxA	434.462
		1-29	RacR	1-17	1-29	434.44
		1-29	rrnA	1-17	1-29	434.44
		1-16	1-17	1-17	1-16	434.353
		23104	RacR	1-17	yccFS	434.282
		23104	rrnA	1-17	yccFS	434.282
		1-57	1-57	2-22	trxA	433.877
		1-57	1-57	1-29	trxA	433.877
		1-57	1-57	2-21	trxA	433.877
		1-57	1-57	23112	trxA	433.877
		1-57	1-57	rrnA	trxA	433.877
		2-21	trxA	1-16	1-29	433.757
		2-21	1-16	1-16	yccFS	433.68
		1-57	2-21	1-17	1-16	433.641
		1-17	2-22	1-17	2-21	433.458
		1-29	RacR	1-17	1-17	433.337
		1-29	rrnA	1-17	1-17	433.337
		23104	2-22	1-17	23112	433.311
		1-17	trxA	1-57	1-16	433.154
		2-22	trxA	1-16	1-57	433.153
		2-22	trxA	1-16	rrnA	433.153
		2-22	2-22	1-17	2-21	432.943
		1-29	2-22	1-17	2-21	432.914
		23104	1-17	1-16	1-57	432.859
		23104	1-17	1-16	rrnA	432.859
		1-57	23112	1-17	1-57	432.792
		1-57	23112	1-17	rrnA	432.792
		2-21	2-22	1-17	1-57	432.771
		2-21	2-22	1-17	rrnA	432.771
		1-16	1-17	1-17	23112	432.683
		23104	1-57	1-16	1-17	432.58
		2-21	yccFS	1-17	trxA	432.504
		2-22	trxA	1-16	2-21	432.397
		RacR	1-17	1-17	2-21	432.303
		23104	1-57	1-16	23104	432.132
		23112	23104	1-17	trxA	432.121
		trxA	2-22	1-17	1-16	432.102
		1-29	1-17	1-16	2-21	432.087
		1-17	1-16	1-16	yccFS	431.961
		1-57	trxA	2-22	1-29	431.95
		1-57	trxA	1-29	1-29	431.95
		1-57	trxA	2-21	1-29	431.95
		1-57	trxA	23112	1-29	431.95
		1-57	trxA	rrnA	1-29	431.95
		1-57	23104	1-17	2-21	431.783
		1-29	1-57	1-16	23112	431.7
		1-57	trxA	23104	1-16	431.587
		1-29	1-17	1-17	2-22	431.536
		1-17	trxA	1-57	1-57	431.51
		1-17	trxA	1-57	rrnA	431.51
		23112	1-57	1-16	RacR	431.232
		2-21	trxA	1-16	1-17	431.167
		1-17	1-16	1-16	trxA	431.147
		1-29	trxA	1-16	2-21	431.08
		23112	RacR	1-17	23104	430.838
		23112	rrnA	1-17	23104	430.838
		1-17	trxA	2-22	trxA	430.82
		1-17	trxA	1-29	trxA	430.82
		1-17	trxA	2-21	trxA	430.82
		1-17	trxA	23112	trxA	430.82
		1-17	trxA	rrnA	trxA	430.82
		2-21	1-57	1-16	23104	430.774
		2-22	2-22	1-17	23104	430.736
		1-29	1-16	1-16	yccFS	430.332
		rrnA	2-22	1-17	1-16	430.277
		23104	trxA	1-16	1-16	430.125
		rrnA	trxA	1-16	23112	430
		1-57	1-16	1-16	trxA	429.952
		1-57	1-57	1-57	1-29	429.883
		23112	2-21	1-17	trxA	429.84
		2-22	1-16	1-16	trxA	429.835
		1-17	1-57	1-57	1-16	429.736
		2-22	2-22	1-17	1-57	429.365
		2-22	2-22	1-17	rrnA	429.365
		23104	1-57	1-16	1-29	429.315
		23104	RacR	1-17	1-29	429.229
		23104	rrnA	1-17	1-29	429.229
		trxA	1-57	2-22	trxA	429.097
		trxA	1-57	1-29	trxA	429.097
		trxA	1-57	2-21	trxA	429.097
		trxA	1-57	23112	trxA	429.097
		trxA	1-57	rrnA	trxA	429.097
		1-29	trxA	1-16	1-57	428.746
		1-29	trxA	1-16	rrnA	428.746
		rrnA	RacR	1-17	1-57	428.737
		rrnA	RacR	1-17	rrnA	428.737
		rrnA	rrnA	1-17	1-57	428.737
		rrnA	rrnA	1-17	rrnA	428.737
		trxA	1-17	1-16	trxA	428.693
		1-57	2-22	1-16	RacR	428.13
		23104	2-22	1-17	2-21	428.033
		trxA	RacR	1-17	23104	428
		trxA	rrnA	1-17	23104	428
		23112	trxA	1-16	2-21	427.947
		2-21	1-57	1-16	1-16	427.916
		trxA	23104	1-17	trxA	427.725
		rrnA	1-17	1-16	23112	427.604
		1-57	23104	1-17	1-57	427.518
		1-57	23104	1-17	rrnA	427.518
		rrnA	1-57	1-16	trxA	427.435
		2-22	1-57	1-17	2-22	427.33
		2-21	1-57	1-57	RacR	427.285
		1-57	23112	1-17	23104	426.998
		1-17	trxA	1-57	2-21	426.826
		2-21	RacR	1-17	RacR	426.66
		2-21	rrnA	1-17	RacR	426.66
		1-17	1-57	1-57	1-57	426.551
		1-17	1-57	1-57	rrnA	426.551
		2-21	1-17	1-16	1-17	426.45
		23112	trxA	1-16	1-57	426.402
		23112	trxA	1-16	rrnA	426.402
		1-57	1-57	1-57	1-17	426.399
		1-17	2-22	1-17	1-57	426.369
		1-17	2-22	1-17	rrnA	426.369
		1-57	trxA	1-16	2-22	425.774
		23112	1-17	1-16	2-21	425.673
		RacR	1-17	1-17	1-57	425.635
		RacR	1-17	1-17	rrnA	425.635
		1-57	trxA	23104	1-29	425.505
		2-21	2-22	1-17	23104	425.487
		23104	1-17	1-16	1-16	425.19
		1-29	2-22	1-17	1-57	425.152
		1-29	2-22	1-17	rrnA	425.152
		1-57	trxA	2-22	1-17	424.659
		1-57	trxA	1-29	1-17	424.659
		1-57	trxA	2-21	1-17	424.659
		1-57	trxA	23112	1-17	424.659
		1-57	trxA	rrnA	1-17	424.659
		1-29	1-17	1-16	1-57	424.416
		1-29	1-17	1-16	rrnA	424.416
		2-21	1-17	1-16	1-29	424.287
		23104	trxA	1-16	1-17	423.99
		rrnA	23112	1-17	trxA	423.99
		trxA	1-57	2-22	RacR	423.885
		trxA	1-57	1-29	RacR	423.885
		trxA	1-57	2-21	RacR	423.885
		trxA	1-57	23112	RacR	423.885
		trxA	1-57	rrnA	RacR	423.885
		23112	RacR	1-17	yccFS	423.808
		23112	rrnA	1-17	yccFS	423.808
		1-17	trxA	23104	trxA	423.421
		1-29	1-57	1-16	2-21	423.306
		1-57	RacR	1-16	RacR	423.078
		1-57	rrnA	1-16	RacR	423.078
		23104	trxA	1-16	1-29	423.033
		trxA	trxA	1-16	RacR	422.948
		23104	1-57	1-57	RacR	422.837
		1-17	1-57	1-57	23104	422.818
		rrnA	1-57	1-16	RacR	422.649
		trxA	trxA	1-16	23112	422.618
		1-17	2-22	1-17	23104	422.287
		rrnA	2-21	1-17	trxA	422.102
		1-17	RacR	1-17	RacR	422.081
		1-17	rrnA	1-17	RacR	422.081
		1-57	23104	1-16	yccFS	422.024
		23112	2-22	1-17	23112	422.001
		trxA	1-17	1-16	RacR	421.987
		1-57	1-17	1-57	23112	421.792
		trxA	RacR	1-17	yccFS	421.665
		trxA	rrnA	1-17	yccFS	421.665
		2-21	23112	1-17	1-16	421.465
		rrnA	RacR	1-17	23104	421.383
		rrnA	rrnA	1-17	23104	421.383
		rrnA	23104	1-17	trxA	421.286
		23104	2-22	1-17	1-57	421.135
		23104	2-22	1-17	rrnA	421.135
		23112	1-57	1-16	23112	421.096
		1-29	1-57	1-16	1-57	420.791
		1-29	1-57	1-16	rrnA	420.791
		1-17	1-57	1-57	2-21	420.733
		1-57	2-22	1-16	23112	420.604
		1-57	1-57	2-22	RacR	420.517
		1-57	1-57	1-29	RacR	420.517
		1-57	1-57	2-21	RacR	420.517
		1-57	1-57	23112	RacR	420.517
		1-57	1-57	rrnA	RacR	420.517
		1-29	23112	1-17	1-16	420.317
		1-57	2-21	1-17	23112	420.015
		trxA	1-57	2-22	23112	419.577
		trxA	1-57	1-29	23112	419.577
		trxA	1-57	2-21	23112	419.577
		trxA	1-57	23112	23112	419.577
		trxA	1-57	rrnA	23112	419.577
		trxA	1-17	1-16	23112	419.548
		1-57	23104	1-17	23104	419.451
		23104	trxA	1-16	23104	419.384
		1-57	23112	1-17	yccFS	419.143
		1-57	1-57	2-22	23112	419.133
		1-57	1-57	1-29	23112	419.133
		1-57	1-57	2-21	23112	419.133
		1-57	1-57	23112	23112	419.133
		1-57	1-57	rrnA	23112	419.133
		rrnA	trxA	1-16	2-21	419.059
		1-17	1-16	1-16	RacR	419.047
		23112	RacR	1-17	1-17	418.889
		23112	rrnA	1-17	1-17	418.889
		1-17	trxA	1-57	yccFS	418.811
		23112	1-17	1-16	1-57	418.791
		23112	1-17	1-16	rrnA	418.791
		2-22	RacR	1-17	RacR	418.756
		2-22	rrnA	1-17	RacR	418.756
		2-21	23104	1-17	1-16	418.558
		2-21	1-57	1-16	1-29	418.414
		2-22	1-57	1-16	1-29	418.302
		1-29	RacR	1-17	RacR	418.271
		1-29	rrnA	1-17	RacR	418.271
		23104	1-17	1-16	1-17	418.243
		2-22	trxA	1-17	2-22	418.097
		23104	1-17	1-16	23104	418.049
		23104	2-21	1-17	trxA	417.781
		23112	RacR	1-17	1-29	417.778
		23112	rrnA	1-17	1-29	417.778
		1-57	trxA	23104	1-17	417.59
		2-22	1-57	1-16	1-16	417.522
		1-29	yccFS	1-17	trxA	417.515
		rrnA	trxA	1-16	1-57	417.428
		rrnA	trxA	1-16	rrnA	417.428
		1-29	2-22	1-17	23104	417.35
		23112	2-22	1-17	2-21	417.207
		1-16	1-17	1-17	RacR	416.741
		2-21	2-22	1-17	yccFS	416.679
		yccFS	1-57	1-17	23112	416.665
		2-22	2-22	1-17	yccFS	416.657
		1-57	1-17	1-57	trxA	416.622
		1-17	1-17	1-16	2-22	416.585
		rrnA	1-17	1-16	2-21	416.463
		1-29	1-17	1-16	1-16	416.266
		2-21	1-57	1-16	1-17	416.246
		1-57	1-16	1-16	RacR	416.204
		23112	trxA	1-16	1-16	415.957
		1-17	23112	1-17	1-16	415.798
		1-29	trxA	1-16	1-16	415.769
		trxA	RacR	1-17	1-29	415.752
		trxA	rrnA	1-17	1-29	415.752
		23104	23104	1-17	1-16	415.434
		trxA	1-57	23104	trxA	415.356
		2-22	trxA	1-16	1-29	415.276
		1-57	RacR	1-16	23112	415.176
		1-57	rrnA	1-16	23112	415.176
		trxA	2-22	1-17	23112	415.128
		1-57	1-57	2-22	yccFS	414.911
		1-57	1-57	1-29	yccFS	414.911
		1-57	1-57	2-21	yccFS	414.911
		1-57	1-57	23112	yccFS	414.911
		1-57	1-57	rrnA	yccFS	414.911
		1-57	23112	1-17	1-17	414.646
		trxA	2-21	1-17	trxA	414.582
		2-21	2-22	1-17	1-17	414.271
		RacR	1-17	1-17	yccFS	414.188
		1-57	1-57	23104	trxA	414.126
		1-17	1-57	1-57	yccFS	413.834
		23104	RacR	1-17	RacR	413.753
		23104	rrnA	1-17	RacR	413.753
		1-17	trxA	2-22	RacR	413.725
		1-17	trxA	1-29	RacR	413.725
		1-17	trxA	2-21	RacR	413.725
		1-17	trxA	23112	RacR	413.725
		1-17	trxA	rrnA	RacR	413.725
		1-57	2-21	1-17	2-21	413.685
		2-22	1-16	1-16	RacR	413.665
		2-22	1-57	1-16	1-17	413.535
		rrnA	RacR	1-17	yccFS	413.419
		rrnA	rrnA	1-17	yccFS	413.419
		1-17	trxA	1-57	1-29	413.324
		23104	2-22	1-17	23104	413.288
		2-22	trxA	1-16	1-16	413.233
		2-22	23112	1-17	1-16	413.196
		yccFS	2-21	1-17	1-16	413.118
		1-17	trxA	2-22	23112	412.934
		1-17	trxA	1-29	23112	412.934
		1-17	trxA	2-21	23112	412.934
		1-17	trxA	23112	23112	412.934
		1-17	trxA	rrnA	23112	412.934
		1-57	23112	1-17	1-29	412.753
		2-21	1-57	1-17	2-22	412.724
		1-57	1-16	1-16	2-21	412.561
		1-17	23104	1-17	23112	412.49
		rrnA	1-57	1-16	23112	412.485
		rrnA	2-22	1-17	23112	412.372
		yccFS	RacR	1-17	trxA	412.098
		yccFS	rrnA	1-17	trxA	412.098
		1-29	1-57	1-57	RacR	411.978
		23112	1-57	1-16	2-21	411.739
		23104	1-17	1-16	1-29	411.689
		23104	yccFS	1-17	trxA	411.661
		23104	1-57	1-17	2-22	411.647
		2-22	1-16	1-16	2-21	411.614
		1-57	yccFS	1-17	1-16	411.389
		1-16	1-17	1-17	2-21	411.332
		23112	1-17	1-16	1-16	411.309
		1-17	1-57	2-22	trxA	411.072
		1-17	1-57	1-29	trxA	411.072
		1-17	1-57	2-21	trxA	411.072
		1-17	1-57	23112	trxA	411.072
		1-17	1-57	rrnA	trxA	411.072
		1-57	1-57	2-22	2-21	411.038
		1-57	1-57	1-29	2-21	411.038
		1-57	1-57	2-21	2-21	411.038
		1-57	1-57	23112	2-21	411.038
		1-57	1-57	rrnA	2-21	411.038
		1-17	1-16	1-16	2-21	410.976
		2-21	2-22	1-17	1-29	410.953
		1-29	trxA	1-16	1-29	410.923
		1-57	23104	1-17	1-17	410.706
		yccFS	1-57	1-17	2-21	410.565
		2-22	trxA	1-16	1-17	410.557
		1-29	1-57	1-16	1-16	410.518
		1-17	2-22	1-17	yccFS	410.467
		RacR	1-57	1-17	trxA	410.401
		RacR	trxA	1-17	trxA	410.351
		2-22	23104	1-17	1-16	410.343
		23112	2-22	1-17	1-57	410.309
		23112	2-22	1-17	rrnA	410.309
		rrnA	RacR	1-17	1-29	410.273
		rrnA	rrnA	1-17	1-29	410.273
		1-29	1-17	1-16	23104	410.031
		23112	1-57	1-16	1-57	410.013
		23112	1-57	1-16	rrnA	410.013
		2-22	2-22	1-17	1-17	409.945
		2-21	2-22	1-17	RacR	409.761
		1-17	trxA	1-57	1-17	409.745
		trxA	2-22	1-17	2-21	409.73
		1-17	1-57	1-57	1-29	409.672
		trxA	1-57	2-22	2-21	409.653
		trxA	1-57	1-29	2-21	409.653
		trxA	1-57	2-21	2-21	409.653
		trxA	1-57	23112	2-21	409.653
		trxA	1-57	rrnA	2-21	409.653
		trxA	trxA	1-16	2-21	409.624
		1-29	2-22	1-17	yccFS	409.616
		rrnA	RacR	1-17	1-17	409.56
		rrnA	rrnA	1-17	1-17	409.56
		1-16	1-17	1-17	1-57	409.542
		1-16	1-17	1-17	rrnA	409.542
		rrnA	1-17	1-16	1-57	409.494
		rrnA	1-17	1-16	rrnA	409.494
		1-29	trxA	1-16	23104	409.457
		1-29	trxA	1-16	1-17	409.433
		1-57	1-17	2-22	trxA	409.392
		1-57	1-17	1-29	trxA	409.392
		1-57	1-17	2-21	trxA	409.392
		1-57	1-17	23112	trxA	409.392
		1-57	1-17	rrnA	trxA	409.392
		1-57	1-16	1-16	23112	409.128
		1-57	23104	1-16	trxA	409.072
		2-21	1-57	1-57	trxA	408.72
		1-57	2-21	1-17	1-57	408.705
		1-57	2-21	1-17	rrnA	408.705
		23112	trxA	1-16	1-29	408.486
		1-29	23104	1-17	1-16	408.464
		23104	23112	1-17	1-16	408.418
		1-57	1-17	1-57	RacR	408.384
		2-22	2-22	1-17	1-29	408.126
		1-57	1-17	23104	trxA	408.047
		trxA	trxA	1-16	1-57	408.033
		trxA	trxA	1-16	rrnA	408.033
		2-22	1-16	1-16	23112	408.008
		trxA	1-57	1-57	2-22	407.999
		1-17	23104	1-17	2-21	407.833
		1-57	2-22	1-16	1-57	407.767
		1-57	2-22	1-16	rrnA	407.767
		trxA	1-17	1-16	2-21	407.697
		23104	2-22	1-17	1-17	407.631
		rrnA	2-22	1-17	2-21	407.553
		1-17	2-22	1-17	RacR	407.536
		1-57	1-57	2-22	1-57	407.361
		1-57	1-57	2-22	rrnA	407.361
		1-57	1-57	1-29	1-57	407.361
		1-57	1-57	1-29	rrnA	407.361
		1-57	1-57	2-21	1-57	407.361
		1-57	1-57	2-21	rrnA	407.361
		1-57	1-57	23112	1-57	407.361
		1-57	1-57	23112	rrnA	407.361
		1-57	1-57	rrnA	1-57	407.361
		1-57	1-57	rrnA	rrnA	407.361
		1-29	1-57	1-16	23104	407.206
		1-17	2-22	1-17	1-17	406.972
		1-57	1-57	2-22	23104	406.884
		1-57	1-57	1-29	23104	406.884
		1-57	1-57	2-21	23104	406.884
		1-57	1-57	23112	23104	406.884
		1-57	1-57	rrnA	23104	406.884
		rrnA	trxA	1-16	1-16	406.868
		1-17	2-22	1-17	1-29	406.752
		1-57	23104	1-17	1-29	406.575
		23112	1-16	1-16	yccFS	406.504
		2-22	yccFS	1-17	trxA	406.249
		1-17	trxA	23104	23112	406.142
		RacR	1-17	1-17	1-29	406.039
		trxA	trxA	1-57	RacR	405.999
		trxA	1-57	23104	23112	405.955
		23112	trxA	1-16	23104	405.258
		1-57	2-22	1-16	2-21	405.218
		trxA	1-57	2-22	1-57	405.189
		trxA	1-57	2-22	rrnA	405.189
		trxA	1-57	1-29	1-57	405.189
		trxA	1-57	1-29	rrnA	405.189
		trxA	1-57	2-21	1-57	405.189
		trxA	1-57	2-21	rrnA	405.189
		trxA	1-57	23112	1-57	405.189
		trxA	1-57	23112	rrnA	405.189
		trxA	1-57	rrnA	1-57	405.189
		trxA	1-57	rrnA	rrnA	405.189
		2-21	1-57	1-57	23112	405.042
		23104	2-22	1-17	yccFS	405.013
		23112	1-57	1-57	RacR	404.947
		1-29	2-22	1-17	1-29	404.814
		1-17	1-57	1-57	1-17	404.672
		23112	1-17	1-16	23104	404.58
		1-29	1-17	1-16	1-17	404.554
		yccFS	1-57	1-17	1-57	404.497
		yccFS	1-57	1-17	rrnA	404.497
		23104	1-57	1-57	trxA	404.353
		1-29	1-16	1-16	trxA	404.246
		2-22	trxA	1-16	23104	404.192
		trxA	RacR	1-17	RacR	404.096
		trxA	rrnA	1-17	RacR	404.096
		1-17	trxA	2-22	2-21	403.833
		1-17	trxA	1-29	2-21	403.833
		1-17	trxA	2-21	2-21	403.833
		1-17	trxA	23112	2-21	403.833
		1-17	trxA	rrnA	2-21	403.833
		1-29	2-22	1-17	1-17	403.833
		1-17	23104	1-17	yccFS	403.801
		2-22	2-22	1-17	RacR	403.737
		23112	trxA	1-16	1-17	403.697
		1-29	23112	1-17	23112	403.674
		1-17	trxA	2-22	23104	403.659
		1-17	trxA	1-29	23104	403.659
		1-17	trxA	2-21	23104	403.659
		1-17	trxA	23112	23104	403.659
		1-17	trxA	rrnA	23104	403.659
		1-29	1-17	1-16	1-29	403.624
		trxA	1-57	2-22	23104	403.567
		trxA	1-57	1-29	23104	403.567
		trxA	1-57	2-21	23104	403.567
		trxA	1-57	23112	23104	403.567
		trxA	1-57	rrnA	23104	403.567
		1-29	1-57	1-16	1-29	403.49
		2-21	23112	1-17	23112	403.183
		rrnA	1-57	1-16	2-21	403.104
		trxA	RacR	1-17	1-17	403.079
		trxA	rrnA	1-17	1-17	403.079
		1-57	1-17	2-22	23112	402.975
		1-57	1-17	1-29	23112	402.975
		1-57	1-17	2-21	23112	402.975
		1-57	1-17	23112	23112	402.975
		1-57	1-17	rrnA	23112	402.975
		1-29	2-22	1-17	RacR	402.892
		1-57	RacR	1-16	1-57	402.888
		1-57	RacR	1-16	rrnA	402.888
		1-57	rrnA	1-16	1-57	402.888
		1-57	rrnA	1-16	rrnA	402.888
		trxA	2-22	1-17	1-57	402.883
		trxA	2-22	1-17	rrnA	402.883
		23112	2-22	1-17	23104	402.852
		1-17	1-57	2-22	RacR	402.745
		1-17	1-57	1-29	RacR	402.745
		1-17	1-57	2-21	RacR	402.745
		1-17	1-57	23112	RacR	402.745
		1-17	1-57	rrnA	RacR	402.745
		2-22	1-57	1-16	23104	402.439
		2-22	1-17	1-16	2-22	402.258
		1-57	1-17	23104	23112	402.103
		23104	1-57	1-57	23112	402.099
		2-22	1-57	1-57	RacR	402.059
		1-17	1-16	1-16	23112	402.041
		rrnA	1-17	1-16	1-16	401.898
		2-21	trxA	1-17	2-22	401.827
		2-21	1-16	1-16	trxA	401.748
		23112	1-57	1-16	1-16	401.707
		2-21	trxA	1-57	RacR	401.613
		1-17	yccFS	1-17	trxA	401.439
		yccFS	trxA	1-17	1-16	401.439
		1-17	1-17	1-57	2-22	401.397
		1-17	trxA	2-22	1-16	401.381
		1-17	trxA	1-29	1-16	401.381
		1-17	trxA	2-21	1-16	401.381
		1-17	trxA	23112	1-16	401.381
		1-17	trxA	rrnA	1-16	401.381
		rrnA	trxA	1-16	1-29	401.305
		rrnA	1-57	1-16	1-57	401.291
		rrnA	1-57	1-16	rrnA	401.291
		1-29	1-57	1-17	2-22	401.288
		1-17	1-57	1-17	2-22	401.233
		trxA	1-57	2-22	1-16	401.215
		trxA	1-57	1-29	1-16	401.215
		trxA	1-57	2-21	1-16	401.215
		trxA	1-57	23112	1-16	401.215
		trxA	1-57	rrnA	1-16	401.215
		23112	RacR	1-17	RacR	401.138
		23112	rrnA	1-17	RacR	401.138
		1-17	23104	1-17	1-57	400.942
		1-17	23104	1-17	rrnA	400.942
		trxA	1-17	1-16	1-57	400.768
		trxA	1-17	1-16	rrnA	400.768
		1-57	1-57	2-22	1-16	400.676
		1-57	1-57	1-29	1-16	400.676
		1-57	1-57	2-21	1-16	400.676
		1-57	1-57	23112	1-16	400.676
		1-57	1-57	rrnA	1-16	400.676
		rrnA	2-22	1-17	1-57	400.569
		rrnA	2-22	1-17	rrnA	400.569
		2-21	trxA	1-57	23112	400.566
		1-17	trxA	2-22	1-57	400.563
		1-17	trxA	2-22	rrnA	400.563
		1-17	trxA	1-29	1-57	400.563
		1-17	trxA	1-29	rrnA	400.563
		1-17	trxA	2-21	1-57	400.563
		1-17	trxA	2-21	rrnA	400.563
		1-17	trxA	23112	1-57	400.563
		1-17	trxA	23112	rrnA	400.563
		1-17	trxA	rrnA	1-57	400.563
		1-17	trxA	rrnA	rrnA	400.563
		2-21	trxA	1-57	trxA	400.356
		23104	2-22	1-17	1-29	400.344
		1-57	RacR	1-16	2-21	400.314
		1-57	rrnA	1-16	2-21	400.314
		1-57	2-21	1-17	23104	400.304
		2-21	2-21	1-17	1-16	400.047
		1-17	trxA	1-17	2-22	400.027
		1-29	23112	1-17	2-21	399.941
		2-22	23112	1-17	23112	399.905
		2-21	23112	1-17	2-21	399.517
		1-57	1-57	23104	23112	399.501
		1-57	1-57	23104	yccFS	399.126
		23104	2-22	1-17	RacR	399.114
		1-17	2-22	1-16	trxA	398.843
		23112	1-17	1-16	1-17	398.693
		1-57	23104	1-16	RacR	398.625
		trxA	1-57	2-22	yccFS	398.6
		trxA	1-57	1-29	yccFS	398.6
		trxA	1-57	2-21	yccFS	398.6
		trxA	1-57	23112	yccFS	398.6
		trxA	1-57	rrnA	yccFS	398.6
		1-57	2-21	1-17	1-17	398.565
		2-21	23104	1-17	23112	398.389
		trxA	1-57	23104	RacR	398.256
		yccFS	2-21	1-17	23112	398.059
		trxA	trxA	1-57	trxA	397.9
		1-57	2-21	1-17	yccFS	397.801
		trxA	trxA	1-16	1-16	397.697
		23112	1-17	1-16	1-29	397.649
		1-17	trxA	23104	2-21	397.543
		23104	trxA	1-57	23112	397.536
		yccFS	1-57	1-17	23104	397.515
		1-29	1-57	1-16	1-17	397.442
		2-21	23104	1-17	yccFS	397.419
		rrnA	1-16	1-16	yccFS	397.319
		1-17	trxA	23104	23104	397.161
		1-57	yccFS	1-17	23112	397.032
		trxA	trxA	1-57	23112	396.89
		1-17	23112	1-17	23112	396.787
		rrnA	trxA	1-16	23104	396.776
		trxA	1-57	23104	2-21	396.696
		23104	23104	1-17	23112	396.694
		23112	23112	1-17	1-16	396.576
		23104	1-57	1-57	yccFS	396.555
		23104	23104	1-17	yccFS	396.509
		rrnA	1-57	1-57	RacR	396.346
		1-57	1-16	1-16	1-57	396.062
		1-57	1-16	1-16	rrnA	396.062
		2-22	23104	1-17	23112	395.98
		23112	1-57	1-16	23104	395.98
		1-57	23112	1-17	RacR	395.957
		1-17	1-57	2-22	23112	395.953
		1-17	1-57	1-29	23112	395.953
		1-17	1-57	2-21	23112	395.953
		1-17	1-57	23112	23112	395.953
		1-17	1-57	rrnA	23112	395.953
		2-22	1-16	1-16	1-57	395.889
		2-22	1-16	1-16	rrnA	395.889
		rrnA	1-17	1-16	23104	395.776
		23112	yccFS	1-17	trxA	395.746
		1-17	trxA	2-22	yccFS	395.741
		1-17	trxA	1-29	yccFS	395.741
		1-17	trxA	2-21	yccFS	395.741
		1-17	trxA	23112	yccFS	395.741
		1-17	trxA	rrnA	yccFS	395.741
		2-21	yccFS	1-17	1-16	395.702
		1-57	2-22	1-16	23104	395.661
		trxA	23112	1-17	1-16	395.624
		23104	trxA	1-57	RacR	395.549
		trxA	2-22	1-17	23104	395.458
		2-21	23104	1-17	2-21	395.292
		1-16	1-17	1-17	yccFS	395.217
		23112	2-22	1-17	yccFS	395.191
		1-17	23104	1-17	23104	395.154
		rrnA	trxA	1-16	1-17	395.135
		1-57	1-17	1-57	yccFS	394.798
		1-17	trxA	23104	RacR	394.698
		1-29	1-57	1-57	trxA	394.461
		23104	trxA	1-57	trxA	394.399
		1-57	2-22	1-16	1-16	394.255
		23112	23104	1-17	1-16	393.972
		2-22	23104	1-17	yccFS	393.963
		1-17	2-21	1-17	1-16	393.713
		2-21	23112	1-17	1-57	393.676
		2-21	23112	1-17	rrnA	393.676
		1-17	RacR	1-16	trxA	393.593
		1-17	rrnA	1-16	trxA	393.593
		1-17	trxA	23104	1-57	393.573
		1-17	trxA	23104	rrnA	393.573
		RacR	1-17	1-17	23104	393.474
		rrnA	2-22	1-17	23104	393.399
		trxA	1-17	1-16	1-16	393.396
		1-17	trxA	23104	1-16	393.382
		trxA	yccFS	1-17	trxA	393.294
		yccFS	2-22	1-17	trxA	393.126
		rrnA	1-57	1-16	1-16	392.87
		23112	1-57	1-16	1-29	392.619
		1-29	23112	1-17	1-57	392.513
		1-29	23112	1-17	rrnA	392.513
		2-22	1-17	2-22	trxA	392.395
		2-22	1-17	1-29	trxA	392.395
		2-22	1-17	2-21	trxA	392.395
		2-22	1-17	23112	trxA	392.395
		2-22	1-17	rrnA	trxA	392.395
		1-57	1-57	23104	2-21	392.205
		23104	23104	1-17	2-21	392.122
		yccFS	2-21	1-17	2-21	392.083
		23104	23112	1-17	23112	391.902
		1-17	1-57	23104	trxA	391.893
		2-22	1-17	23104	trxA	391.854
		1-57	trxA	1-57	2-22	391.719
		2-22	1-57	1-57	23104	391.716
		trxA	1-57	23104	1-57	391.686
		trxA	1-57	23104	rrnA	391.686
		1-17	23112	1-17	2-21	391.63
		yccFS	1-57	1-17	yccFS	391.602
		rrnA	RacR	1-17	RacR	391.534
		rrnA	rrnA	1-17	RacR	391.534
		2-22	23112	1-17	2-21	391.454
		trxA	1-57	23104	23104	391.407
		1-29	2-21	1-17	1-16	391.38
		trxA	23104	1-17	1-16	391.144
		yccFS	1-16	1-17	2-22	391.099
		1-16	1-17	1-17	1-29	391.015
		1-57	1-17	2-22	yccFS	390.941
		1-57	1-17	1-29	yccFS	390.941
		1-57	1-17	2-21	yccFS	390.941
		1-57	1-17	23112	yccFS	390.941
		1-57	1-17	rrnA	yccFS	390.941
		trxA	trxA	1-16	1-29	390.886
		1-17	2-22	1-16	RacR	390.836
		1-57	23104	1-16	23112	390.834
		23104	trxA	1-57	yccFS	390.829
		1-17	1-16	1-16	1-57	390.796
		1-17	1-16	1-16	rrnA	390.796
		23112	2-22	1-17	1-17	390.779
		1-57	23104	1-17	RacR	390.755
		rrnA	1-17	1-16	1-29	390.664
		1-57	1-57	2-22	1-29	390.451
		1-57	1-57	1-29	1-29	390.451
		1-57	1-57	2-21	1-29	390.451
		1-57	1-57	23112	1-29	390.451
		1-57	1-57	rrnA	1-29	390.451
		1-57	1-17	1-57	23104	390.444
		1-17	trxA	23104	yccFS	390.429
		1-57	RacR	1-16	23104	390.383
		1-57	rrnA	1-16	23104	390.383
		1-29	23104	1-17	23112	390.061
		23104	1-16	1-16	trxA	390.06
		1-57	1-17	23104	yccFS	389.996
		1-57	1-17	1-57	1-57	389.872
		1-57	1-17	1-57	rrnA	389.872
		rrnA	1-17	1-16	1-17	389.81
		1-57	2-22	1-16	1-29	389.549
		23112	2-22	1-17	1-29	389.547
		2-22	2-21	1-17	1-16	389.511
		2-21	23104	1-17	1-57	389.501
		2-21	23104	1-17	rrnA	389.501
		23112	1-57	1-17	2-22	389.424
		1-57	2-21	1-17	1-29	389.308
		1-29	1-57	1-57	23112	389.279
		1-57	2-22	1-16	1-17	389.249
		1-29	1-16	1-16	2-21	389.135
		1-57	RacR	1-16	1-16	388.982
		1-57	rrnA	1-16	1-16	388.982
		trxA	2-22	1-17	yccFS	388.886
		1-17	1-16	1-16	1-16	388.658
		rrnA	yccFS	1-17	trxA	388.499
		1-57	1-17	2-22	2-21	388.491
		1-57	1-17	1-29	2-21	388.491
		1-57	1-17	2-21	2-21	388.491
		1-57	1-17	23112	2-21	388.491
		1-57	1-17	rrnA	2-21	388.491
		1-57	1-17	23104	2-21	388.434
		2-22	23112	1-17	1-57	388.418
		2-22	23112	1-17	rrnA	388.418
		2-22	23112	1-17	23104	388.399
		1-57	1-57	23104	23104	388.353
		2-22	23104	1-17	2-21	388.002
		1-29	trxA	1-17	2-22	387.916
		1-57	1-57	23104	1-57	387.847
		1-57	1-57	23104	rrnA	387.847
		23112	1-57	1-16	1-17	387.781
		rrnA	1-57	1-16	23104	387.75
		RacR	1-57	1-17	1-16	387.737
		1-57	1-16	1-16	1-16	387.513
		1-57	1-57	23104	RacR	387.497
		1-57	1-17	1-57	1-16	387.44
		2-21	1-57	1-57	1-57	387.332
		2-21	1-57	1-57	rrnA	387.332
		2-21	trxA	2-22	trxA	387.173
		2-21	trxA	1-29	trxA	387.173
		2-21	trxA	2-21	trxA	387.173
		2-21	trxA	23112	trxA	387.173
		2-21	trxA	rrnA	trxA	387.173
		23112	2-22	1-17	RacR	387.152
		1-29	1-16	1-16	RacR	387.13
		2-21	23112	1-17	23104	387.127
		trxA	1-16	1-16	yccFS	387.118
		trxA	trxA	1-16	23104	387.026
		1-29	23104	1-17	2-21	386.997
		2-21	1-16	1-16	RacR	386.865
		trxA	1-57	2-22	1-29	386.842
		trxA	1-57	1-29	1-29	386.842
		trxA	1-57	2-21	1-29	386.842
		trxA	1-57	23112	1-29	386.842
		trxA	1-57	rrnA	1-29	386.842
		23104	23112	1-17	2-21	386.76
		trxA	1-17	1-16	23104	386.744
		trxA	1-57	23104	yccFS	386.568
		1-29	23104	1-17	yccFS	386.567
		1-17	RacR	1-16	RacR	386.411
		1-17	rrnA	1-16	RacR	386.411
		2-21	1-17	1-57	23112	386.362
		trxA	1-57	1-16	2-22	386.312
		2-21	1-16	1-16	2-21	386.16
		RacR	1-17	1-17	RacR	386.135
		1-57	1-17	1-57	2-21	386.036
		RacR	1-17	1-17	1-17	385.877
		1-17	1-57	2-22	2-21	385.873
		1-17	1-57	1-29	2-21	385.873
		1-17	1-57	2-21	2-21	385.873
		1-17	1-57	23112	2-21	385.873
		1-17	1-57	rrnA	2-21	385.873
		1-17	1-57	2-22	1-16	385.731
		1-17	1-57	1-29	1-16	385.731
		1-17	1-57	2-21	1-16	385.731
		1-17	1-57	23112	1-16	385.731
		1-17	1-57	rrnA	1-16	385.731
		trxA	1-57	23104	1-16	385.656
		trxA	2-22	1-17	RacR	385.643
		2-21	1-57	1-57	23104	385.618
		rrnA	1-57	1-16	1-29	385.569
		yccFS	trxA	1-17	23112	385.54
		23104	23104	1-17	1-57	385.506
		23104	23104	1-17	rrnA	385.506
		1-29	23112	1-17	23104	385.48
		1-57	1-16	1-16	23104	385.35
		2-22	23104	1-17	1-57	385.111
		2-22	23104	1-17	rrnA	385.111
		1-57	1-57	2-22	1-17	385.091
		1-57	1-57	1-29	1-17	385.091
		1-57	1-57	2-21	1-17	385.091
		1-57	1-57	23112	1-17	385.091
		1-57	1-57	rrnA	1-17	385.091
		2-22	1-57	1-57	trxA	385.054
		rrnA	2-22	1-17	yccFS	385.01
		rrnA	23112	1-17	1-16	384.926
		rrnA	23104	1-17	1-16	384.8
		1-17	23112	1-17	1-57	384.765
		1-17	23112	1-17	rrnA	384.765
		23104	trxA	1-17	2-22	384.735
		1-57	RacR	1-16	1-29	384.731
		1-57	rrnA	1-16	1-29	384.731
		23112	1-57	1-57	trxA	384.727
		1-57	yccFS	1-17	1-57	384.504
		1-57	yccFS	1-17	rrnA	384.504
		2-21	1-57	1-57	1-16	384.451
		yccFS	2-21	1-17	1-57	384.392
		yccFS	2-21	1-17	rrnA	384.392
		1-57	RacR	1-16	1-17	384.31
		1-57	rrnA	1-16	1-17	384.31
		yccFS	1-57	1-17	1-29	384.306
		2-22	1-17	2-22	23112	383.946
		2-22	1-17	1-29	23112	383.946
		2-22	1-17	2-21	23112	383.946
		2-22	1-17	23112	23112	383.946
		2-22	1-17	rrnA	23112	383.946
		2-21	1-17	1-57	trxA	383.581
		2-22	1-17	23104	23112	383.367
		2-22	1-57	1-57	23112	383.349
		23104	1-16	1-16	yccFS	383.286
		1-17	23104	1-17	1-17	382.993
		trxA	2-22	1-17	1-29	382.975
		1-17	trxA	2-22	1-29	382.881
		1-17	trxA	1-29	1-29	382.881
		1-17	trxA	2-21	1-29	382.881
		1-17	trxA	23112	1-29	382.881
		1-17	trxA	rrnA	1-29	382.881
		23104	1-57	1-57	1-57	382.73
		23104	1-57	1-57	rrnA	382.73
		1-17	1-57	2-22	1-57	382.697
		1-17	1-57	2-22	rrnA	382.697
		1-17	1-57	1-29	1-57	382.697
		1-17	1-57	1-29	rrnA	382.697
		1-17	1-57	2-21	1-57	382.697
		1-17	1-57	2-21	rrnA	382.697
		1-17	1-57	23112	1-57	382.697
		1-17	1-57	23112	rrnA	382.697
		1-17	1-57	rrnA	1-57	382.697
		1-17	1-57	rrnA	rrnA	382.697
		23104	1-17	1-57	23112	382.557
		2-22	23104	1-17	23104	382.53
		23104	1-57	2-22	trxA	382.229
		23104	1-57	1-29	trxA	382.229
		23104	1-57	2-21	trxA	382.229
		23104	1-57	23112	trxA	382.229
		23104	1-57	rrnA	trxA	382.229
		23112	1-57	1-57	23112	382.136
		rrnA	2-22	1-17	1-29	382.043
		2-21	trxA	1-57	23104	381.979
		2-21	1-57	1-57	yccFS	381.939
		2-21	1-17	2-22	trxA	381.528
		2-21	1-17	1-29	trxA	381.528
		2-21	1-17	2-21	trxA	381.528
		2-21	1-17	23112	trxA	381.528
		2-21	1-17	rrnA	trxA	381.528
		1-57	1-17	2-22	RacR	381.521
		1-57	1-17	1-29	RacR	381.521
		1-57	1-17	2-21	RacR	381.521
		1-57	1-17	23112	RacR	381.521
		1-57	1-17	rrnA	RacR	381.521
		rrnA	2-22	1-17	1-17	381.451
		1-57	1-57	1-16	2-22	381.384
		1-17	23112	1-17	23104	381.25
		2-21	1-57	1-57	2-21	381.121
		trxA	1-17	1-57	23112	381.114
		trxA	23112	1-17	23112	381.081
		2-21	2-21	1-17	23112	381.052
		trxA	trxA	1-57	23104	380.941
		yccFS	1-57	1-17	1-17	380.919
		rrnA	1-57	1-17	2-22	380.907
		1-57	yccFS	1-17	2-21	380.819
		1-17	23104	1-17	1-29	380.765
		23104	1-57	1-57	23104	380.613
		trxA	1-17	1-16	1-29	380.602
		2-21	23104	1-17	23104	380.529
		1-29	trxA	1-57	23112	380.451
		1-57	23112	1-16	yccFS	380.111
		23104	23112	1-17	1-57	380.095
		23104	23112	1-17	rrnA	380.095
		1-29	trxA	1-57	trxA	380.053
		1-29	trxA	1-57	RacR	379.999
		1-57	1-17	2-22	23104	379.969
		1-57	1-17	1-29	23104	379.969
		1-57	1-17	2-21	23104	379.969
		1-57	1-17	23112	23104	379.969
		1-57	1-17	rrnA	23104	379.969
		23104	1-57	1-57	1-16	379.783
		2-21	1-17	23104	trxA	379.766
		trxA	trxA	1-17	2-22	379.759
		RacR	trxA	1-17	1-16	379.622
		1-57	1-17	2-22	1-57	379.538
		1-57	1-17	2-22	rrnA	379.538
		1-57	1-17	1-29	1-57	379.538
		1-57	1-17	1-29	rrnA	379.538
		1-57	1-17	2-21	1-57	379.538
		1-57	1-17	2-21	rrnA	379.538
		1-57	1-17	23112	1-57	379.538
		1-57	1-17	23112	rrnA	379.538
		1-57	1-17	rrnA	1-57	379.538
		1-57	1-17	rrnA	rrnA	379.538
		1-29	23104	1-17	1-57	379.518
		1-29	23104	1-17	rrnA	379.518
		23112	23112	1-17	23112	379.497
		rrnA	1-57	1-16	1-17	379.472
		1-57	yccFS	1-17	23104	379.451
		yccFS	trxA	1-17	2-21	379.304
		1-57	1-17	23104	23104	379.182
		1-17	1-57	2-22	23104	379.177
		1-17	1-57	1-29	23104	379.177
		1-17	1-57	2-21	23104	379.177
		1-17	1-57	23112	23104	379.177
		1-17	1-57	rrnA	23104	379.177
		2-22	2-22	1-16	yccFS	379.152
		1-57	1-57	23104	1-16	379.105
		trxA	1-17	1-57	trxA	379.016
		23112	trxA	1-57	23112	378.815
		1-57	1-17	23104	1-57	378.784
		1-57	1-17	23104	rrnA	378.784
		2-21	trxA	23104	trxA	378.687
		1-57	1-16	1-16	1-29	378.604
		23112	trxA	1-17	2-22	378.455
		1-57	23104	1-16	1-57	378.435
		1-57	23104	1-16	rrnA	378.435
		1-57	yccFS	1-17	yccFS	378.248
		1-17	1-57	2-22	yccFS	378.137
		1-17	1-57	1-29	yccFS	378.137
		1-17	1-57	2-21	yccFS	378.137
		1-17	1-57	23112	yccFS	378.137
		1-17	1-57	rrnA	yccFS	378.137
		trxA	trxA	1-57	yccFS	378.079
		1-29	1-16	1-16	23112	378.07
		2-21	trxA	1-57	1-57	377.986
		2-21	trxA	1-57	rrnA	377.986
		23112	trxA	1-57	RacR	377.739
		2-21	2-21	1-17	2-21	377.689
		rrnA	2-22	1-17	RacR	377.55
		2-22	1-16	1-16	1-29	377.452
		23104	1-17	1-57	trxA	377.41
		1-17	trxA	2-22	1-17	377.399
		1-17	trxA	1-29	1-17	377.399
		1-17	trxA	2-21	1-17	377.399
		1-17	trxA	23112	1-17	377.399
		1-17	trxA	rrnA	1-17	377.399
		1-57	1-16	1-16	1-17	377.39
		1-17	1-16	1-16	23104	377.356
		trxA	trxA	1-57	1-57	377.188
		trxA	trxA	1-57	rrnA	377.188
		23104	1-16	1-16	2-21	376.997
		23104	1-57	1-57	2-21	376.941
		1-17	1-17	RacR	trxA	376.686
		2-21	trxA	1-57	yccFS	376.623
		2-21	1-16	1-16	23112	376.581
		1-17	trxA	23104	1-29	376.578
		rrnA	1-57	1-57	trxA	376.57
		2-21	1-57	2-22	trxA	376.559
		2-21	1-57	1-29	trxA	376.559
		2-21	1-57	2-21	trxA	376.559
		2-21	1-57	23112	trxA	376.559
		2-21	1-57	rrnA	trxA	376.559
		1-17	1-57	23104	23112	376.538
		1-57	23104	1-16	2-21	376.485
		trxA	1-17	1-57	RacR	376.484
		2-22	1-16	1-16	1-17	376.215
		1-16	1-57	1-17	trxA	376.032
		23104	1-16	1-16	RacR	376.001
		23104	23104	1-17	23104	375.971
		1-57	1-17	23104	RacR	375.837
		2-21	23112	1-17	1-17	375.819
		23112	trxA	1-57	trxA	375.808
		2-21	2-22	1-16	yccFS	375.576
		2-21	yccFS	1-17	23112	375.5
		2-22	RacR	1-16	yccFS	375.426
		2-22	rrnA	1-16	yccFS	375.426
		1-57	1-17	2-22	1-16	375.426
		1-57	1-17	1-29	1-16	375.426
		1-57	1-17	2-21	1-16	375.426
		1-57	1-17	23112	1-16	375.426
		1-57	1-17	rrnA	1-16	375.426
		2-22	2-21	1-17	23112	375.409
		trxA	1-57	23104	1-29	375.259
		yccFS	RacR	1-17	1-16	375.12
		yccFS	rrnA	1-17	1-16	375.12
		2-21	1-17	1-57	RacR	374.886
		1-17	2-22	1-16	23112	374.843
		23112	23112	1-17	2-21	374.839
		23112	23104	1-17	23112	374.632
		23104	trxA	1-57	23104	374.595
		trxA	23104	1-17	23112	374.533
		2-21	23112	1-17	yccFS	374.484
		yccFS	2-21	1-17	23104	374.442
		1-29	2-21	1-17	23112	374.381
		trxA	23112	1-17	2-21	374.314
		1-16	trxA	1-17	trxA	374.302
		2-22	1-17	1-57	23112	374.232
		yccFS	2-21	1-17	yccFS	374.137
		2-21	trxA	1-57	1-16	374.09
		23112	1-16	1-16	trxA	373.869
		rrnA	1-57	1-57	23112	373.71
		2-21	RacR	1-16	yccFS	373.617
		2-21	rrnA	1-16	yccFS	373.617
		trxA	trxA	1-57	2-21	373.48
		1-57	1-17	23104	1-16	373.343
		1-17	1-16	1-16	1-29	373.338
		2-21	trxA	1-57	2-21	373.337
		2-21	1-17	2-22	23112	373.321
		2-21	1-17	1-29	23112	373.321
		2-21	1-17	2-21	23112	373.321
		2-21	1-17	23112	23112	373.321
		2-21	1-17	rrnA	23112	373.321
		trxA	trxA	1-57	1-16	373.214
		23112	2-21	1-17	1-16	373.193
[truncated: 18,738 more rows]
