# Supplementary material for: Pathway Evolution Through a Bottlenecking‐Debottlenecking Strategy and Machine Learning‐Aided Flux Balancing
Source: Adv Sci (Weinh). 2024 Feb 6;11(14):2306935. doi: 10.1002/advs.202306935 (PMC11005738; doi:10.1002/advs.202306935)
Supplement: Supplementary file 10 — Supplemental Table4 [file ADVS-11-2306935-s004.xlsx]

## Sheet: Sheet1
Extended Data Table S4. Collecting the novel 68 strains with diverse higher naringenin production for machine learning.
	Strain Genes Numbers	26E7	11C1	9H9	CHI	Authentic Naringenin (mg/L)
	1	2-22	1-16	1-17	yccFS	1063.49	NAR1.0
	2	2-22	1-17	1-17	2-22	990.377
	3	2-22	1-16	1-17	1-16	986.6
	4	1-17	1-17	1-16	2-21	906.592
	5	2-22	1-57	1-17	2-21	859.915
	6	1-29	1-16	1-17	23104	837.392
	7	1-17	1-16	1-17	RacR	786.247
	8	1-17	1-57	1-17	RacR	767.395
	9	1-17	trxA	1-16	trxA	765.622
	10	1-17	1-17	1-17	RacR	746.26
	11	2-22	trxA	1-16	yccFS	744.185
	12	1-17	1-57	1-57	trxA	735.938
	13	1-17	1-16	1-17	yccFS	733.526
	14	1-17	1-17	1-17	23104	722.981
	15	1-57	rrnA	1-16	RacR	703.159
	16	1-29	1-17	1-17	yccFS	690.45
	17	2-22	1-17	1-17	1-17	679.947
	18	1-17	trxA	1-17	1-16	678.469
	19	1-17	1-17	1-57	23112	664.563
	20	1-17	trxA	1-57	RacR	656.539
	21	1-17	1-17	1-57	RacR	647.795
	22	2-22	trxA	1-17	1-17	637.372
	23	1-57	1-17	trxA	yccFS	631.437
	24	1-17	rrnA	1-17	yccFS	622.576
	25	1-17	trxA	1-16	2-21	614.787
	26	2-22	trxA	1-57	RacR	611.622
	27	1-17	1-17	trxA	RacR	608.78
	28	1-29	yccFS	1-17	RacR	603.014
	29	1-17	rrnA	1-16	23112	601.614
	30	1-29	yccFS	1-17	trxA	596.413
	31	1-29	1-16	1-16	trxA	594.373
	32	1-17	rrnA	1-17	yccFS	586.206
	33	2-22	trxA	1-57	RacR	567.762
	34	1-29	1-17	trxA	yccFS	548.298
	35	1-17	1-57	1-16	23104	548.298
	36	2-22	trxA	1-57	2-21	540.746
	37	1-17	1-17	1-16	1-16	534.677
	38	1-17	rrnA	2-21	23112	529.483
	39	1-29	yccFS	1-17	yccFS	520.553
	40	1-17	trxA	1-16	2-21	520.553
	41	1-29	rrnA	2-21	1-17	518.649
	42	2-22	rrnA	2-21	yccFS	508.693
	43	1-29	trxA	1-57	1-17	506.238
	44	1-17	trxA	1-17	2-21	505.443
	45	2-22	1-16	2-22	1-16	503.386
	46	1-17	trxA	1-17	23104	500.236
	47	2-22	trxA	1-57	RacR	494.969
	48	2-22	yccFS	1-16	2-21	492.507
	49	1-17	rrnA	2-21	trxA	490.796
	50	23104	1-16	1-16	1-16	489.29
	51	2-22	trxA	1-57	23104	485.643
	52	2-22	trxA	1-57	1-17	481.229
	53	1-29	1-16	1-57	yccFS	465.318
	54	1-29	trxA	1-17	23112	456.236
	55	1-29	trxA	1-57	1-16	442.708
	56	1-17	1-57	1-16	23104	442.148
	57	2-22	rrnA	2-21	23112	440.969
	58	1-29	rrnA	2-21	23112	427.218
	59	1-17	1-16	1-16	1-17	420.33
	60	1-17	trxA	1-16	2-21	395.512
	61	1-17	1-17	trxA	23112	379.361
	62	1-29	rrnA	1-17	2-21	374.019
	63	2-22	1-17	1-17	1-16	372.749
	64	1-29	2-21	2-21	23104	353.274
	65	1-17	1-57	1-16	23112	319.176
	66	1-29	23112	1-16	1-17	279.88
	67	1-17	trxA	1-16	yccFS	168.42
	68	1-57	rrnA	1-17	23104	144.841
