# Supplementary material for: Pathway Evolution Through a Bottlenecking‐Debottlenecking Strategy and Machine Learning‐Aided Flux Balancing
Source: Adv Sci (Weinh). 2024 Feb 6;11(14):2306935. doi: 10.1002/advs.202306935 (PMC11005738; doi:10.1002/advs.202306935)
Supplement: Supplementary file 11 — Supplemental Table5 [file ADVS-11-2306935-s013.xlsx]

## Sheet: Sheet1
Extended Data Table S5. Strains with diverse naringenin production were predicted by the second iteration machine learning.
	Strain Genes Numbers	26E7	11C1	9H9	CHI	Predicted Naringenin (mg/L)	Authentic Naringenin (mg/L)
	NAR2.0	2-22	1-16	1-17	trxA	929.993	1214.42
	NAR2.1	2-22	1-16	1-17	1-16	914.405	1049.26
	NAR2.2	2-22	1-57	1-17	trxA	910.044	673.788
	NAR2.3	2-22	1-16	1-17	23112	908.127	1057.44
	NAR2.4	2-22	1-16	1-17	2-21	905.952	933.741
		2-22	1-16	1-17	yccFS	903.947
		2-22	1-16	1-17	RacR	895.008
		2-22	1-16	1-17	1-57	891.385
		2-22	1-16	1-17	rrnA	891.385
		2-22	1-16	1-17	23104	868.533
		2-22	1-16	1-17	1-29	858.357
		2-22	1-16	1-17	2-22	849.568
		2-22	1-17	1-17	trxA	843.948
		1-57	1-16	1-17	trxA	842.815
		1-57	1-57	1-17	trxA	842.12
		2-22	1-57	1-17	23112	838.957
		2-22	1-57	1-17	RacR	838.689
		2-22	1-57	1-17	yccFS	834.12
		2-21	1-16	1-17	trxA	832.359
		1-29	1-16	1-17	trxA	828.298
		2-22	1-57	1-17	1-16	827.896
		2-22	1-57	1-17	2-21	823.907
		2-22	1-57	1-17	1-57	817.821
		2-22	1-57	1-17	rrnA	817.821
		2-22	1-17	1-17	23112	817.754
		1-57	1-16	1-17	23112	815.516
		2-22	1-17	1-17	yccFS	814.425
		1-57	1-16	1-17	RacR	814.217
		1-57	1-16	1-17	2-21	812.65
		2-21	1-16	1-17	RacR	807.625
		23112	1-16	1-17	trxA	806.865
		23104	1-16	1-17	trxA	806.766
		2-22	1-57	1-17	2-22	806.575
		2-22	1-17	1-17	2-22	805.844
		2-21	1-16	1-17	23112	805.528
		2-21	1-16	1-17	2-21	805.419
		rrnA	1-16	1-17	trxA	805.399
		2-22	trxA	1-17	trxA	801.927
		1-57	1-16	1-17	1-16	801.73
		2-22	1-17	1-17	RacR	801.666
		2-22	1-17	1-17	2-21	801.383
		2-22	rrnA	1-17	trxA	800.403
		2-22	1-16	1-17	1-17	799.71
		1-17	1-57	1-17	trxA	799.47
		1-29	1-16	1-17	2-21	799.274
		1-57	1-16	1-17	yccFS	797.468
		2-22	1-17	1-17	1-16	794.466
		1-29	1-16	1-17	23112	793.507
		2-22	1-17	1-17	1-57	793.411
		2-22	1-17	1-17	rrnA	793.411
		1-57	1-17	1-17	trxA	793.009
		1-57	1-16	1-17	1-57	792.969
		1-57	1-16	1-17	rrnA	792.969
		2-21	1-16	1-17	1-16	792.228
		2-22	1-57	1-17	23104	790.613
		1-29	1-16	1-17	RacR	790.28
		2-21	1-16	1-17	yccFS	788.319
		2-22	rrnA	1-17	23112	787.767
		2-21	1-16	1-17	1-57	787.722
		2-21	1-16	1-17	rrnA	787.722
		2-22	trxA	1-17	23112	786.933
		2-22	1-57	1-17	1-29	786.61
		2-22	trxA	1-17	yccFS	786.138
		trxA	1-16	1-17	trxA	785.481
		1-57	1-57	1-17	RacR	782.453
		2-22	rrnA	1-17	1-16	780.259
		2-21	1-57	1-17	trxA	779.619
		2-22	trxA	1-17	1-16	778.19
		23112	1-16	1-17	23112	777.249
		rrnA	1-16	1-17	23112	775.779
		23112	1-16	1-17	RacR	775.64
		23112	1-16	1-17	2-21	775.043
		2-22	rrnA	1-17	RacR	774.973
		1-29	1-16	1-17	1-16	774.297
		rrnA	1-16	1-17	RacR	774.17
		rrnA	1-16	1-17	2-21	773.573
		23104	1-16	1-17	23112	773.472
		trxA	1-57	1-17	trxA	773.303
		23104	1-16	1-17	RacR	772.991
		2-22	rrnA	1-17	yccFS	772.189
		1-29	1-16	1-17	1-57	772.065
		1-29	1-16	1-17	rrnA	772.065
		23104	1-16	1-17	2-21	771.942
		1-29	1-16	1-17	yccFS	771.685
		1-57	1-16	1-17	23104	771.432
		2-22	rrnA	1-17	2-21	771.065
		1-17	1-17	1-17	trxA	770.971
		2-22	trxA	1-17	2-21	770.954
		1-57	1-57	1-17	23112	770.653
		1-29	1-57	1-17	trxA	770.572
		2-22	trxA	1-17	RacR	769.821
		1-57	1-17	1-17	23112	769.553
		2-22	1-17	1-17	23104	767.954
		23104	1-57	1-17	trxA	767.252
		2-22	rrnA	1-17	2-22	765.544
		2-21	1-16	1-17	23104	765.1
		2-22	rrnA	1-17	1-57	764.887
		2-22	rrnA	1-17	rrnA	764.887
		23112	1-16	1-17	1-16	764.668
		2-22	trxA	1-17	1-57	763.556
		2-22	trxA	1-17	rrnA	763.556
		rrnA	1-16	1-17	1-16	763.162
		23112	1-57	1-17	trxA	763.009
		rrnA	1-57	1-17	trxA	763.006
		23104	1-16	1-17	1-16	761.818
		1-57	1-17	1-17	RacR	761.203
		1-57	1-16	1-17	1-29	759.921
		2-22	trxA	1-17	2-22	758.748
		trxA	1-16	1-17	23112	757.501
		2-21	1-16	1-17	1-29	756.971
		trxA	1-16	1-17	RacR	755.928
		23112	1-16	1-17	1-57	755.519
		23112	1-16	1-17	rrnA	755.519
		23112	1-16	1-17	yccFS	755.378
		2-22	1-17	1-17	1-29	755.068
		1-57	1-57	1-17	2-21	754.705
		trxA	1-16	1-17	2-21	754.161
		1-57	1-17	1-17	yccFS	754.1
		rrnA	1-16	1-17	1-57	754.048
		rrnA	1-16	1-17	rrnA	754.048
		rrnA	1-16	1-17	yccFS	753.908
		23104	1-16	1-17	1-57	752.451
		23104	1-16	1-17	rrnA	752.451
		1-57	1-57	1-17	1-16	752.32
		1-57	1-57	1-17	yccFS	751.644
		23104	1-16	1-17	yccFS	749.017
		1-17	1-16	1-17	trxA	748.085
		1-57	1-16	1-17	1-17	747.371
		1-29	1-16	1-17	23104	746.622
		1-57	1-57	1-17	1-57	746.2
		1-57	1-57	1-17	rrnA	746.2
		1-57	trxA	1-17	trxA	745.426
		1-57	1-17	1-17	1-16	744.696
		1-17	1-17	1-17	23112	744.192
		1-57	1-17	1-17	1-57	743.133
		1-57	1-17	1-17	rrnA	743.133
		2-22	trxA	1-17	23104	742.916
		1-57	rrnA	1-17	trxA	742.876
		trxA	1-16	1-17	1-16	742.638
		1-17	1-17	1-17	RacR	742.426
		1-57	1-17	1-17	2-21	742.091
		2-21	1-16	1-17	1-17	741.963
		1-17	1-57	1-17	RacR	741.503
		1-29	1-16	1-17	1-29	739.769
		2-22	rrnA	1-17	23104	738.518
		trxA	1-57	1-17	RacR	736.881
		2-22	RacR	1-17	trxA	735.927
		trxA	1-16	1-17	1-57	735.61
		trxA	1-16	1-17	rrnA	735.61
		trxA	1-16	1-17	yccFS	735.334
		1-57	rrnA	1-17	23112	734.941
		23112	1-16	1-17	23104	731.865
		1-57	rrnA	1-17	RacR	731.731
		2-22	trxA	1-17	1-29	731.253
		rrnA	1-16	1-17	23104	730.473
		2-22	rrnA	1-17	1-29	729.704
		23104	1-16	1-17	23104	727.245
		trxA	1-57	1-17	23112	727.243
		1-17	1-57	1-17	23112	726.863
		1-17	1-16	1-17	RacR	725.814
		2-21	1-57	1-17	RacR	725.535
		1-29	1-16	1-17	1-17	725.322
		23104	1-16	1-17	1-17	725.212
		1-57	trxA	1-17	23112	724.716
		23112	1-16	1-17	1-29	724.275
		1-17	1-17	1-17	2-21	723.099
		rrnA	1-16	1-17	1-29	723.016
		23104	1-16	1-17	1-29	721.567
		1-17	1-16	1-17	23112	720.379
		1-57	trxA	1-17	RacR	720.366
		1-57	rrnA	1-17	1-16	720.229
		1-57	1-57	1-17	23104	718.616
		2-22	RacR	1-17	23112	718.554
		2-22	1-57	1-17	1-17	717.721
		2-21	1-17	1-17	trxA	717.468
		1-57	rrnA	1-17	2-21	717.21
		1-57	1-17	1-17	23104	717.086
		1-57	1-57	1-16	trxA	716.361
		2-22	RacR	1-17	yccFS	716.331
		1-17	1-17	1-17	1-16	715.586
		1-17	1-16	1-17	2-21	714.238
		2-22	RacR	1-17	1-16	713.638
		1-17	1-17	1-17	1-57	713.409
		1-17	1-17	1-17	rrnA	713.409
		1-57	1-57	1-17	1-29	712.413
		2-21	1-57	1-17	23112	712.049
		1-57	trxA	1-17	1-16	711.891
		trxA	1-16	1-17	23104	711.599
		1-57	trxA	1-17	yccFS	710.665
		1-57	trxA	1-17	2-21	709.322
		1-57	rrnA	1-17	1-57	708.744
		1-57	rrnA	1-17	rrnA	708.744
		23112	1-16	1-17	1-17	708.497
		rrnA	1-16	1-17	1-17	707.964
		trxA	1-57	1-17	1-16	707.858
		23104	1-57	1-17	RacR	707.379
		trxA	1-16	1-17	1-29	707.19
		1-17	1-16	1-17	1-16	707.146
		trxA	1-57	1-17	2-21	706.393
		1-29	1-57	1-17	RacR	706.169
		1-17	1-57	1-17	1-16	705.636
		2-22	RacR	1-17	RacR	705.533
		1-57	rrnA	1-17	yccFS	704.829
		1-57	1-17	1-17	1-29	703.656
		1-57	1-57	1-17	1-17	703
		2-22	RacR	1-17	2-21	702.808
		1-17	1-57	1-17	2-21	701.508
		trxA	1-57	1-17	yccFS	701.156
		1-57	trxA	1-17	1-57	699.506
		1-57	trxA	1-17	rrnA	699.506
		23104	1-57	1-17	23112	699.215
		rrnA	1-57	1-17	RacR	699.049
		23112	1-57	1-17	RacR	699.026
		1-29	1-57	1-17	23112	698.899
		trxA	1-57	1-17	1-57	698.803
		trxA	1-57	1-17	rrnA	698.803
		1-17	1-16	1-17	1-57	697.825
		1-17	1-16	1-17	rrnA	697.825
		1-17	1-57	1-17	1-57	697.596
		1-17	1-57	1-17	rrnA	697.596
		2-22	RacR	1-17	2-22	697.164
		1-57	1-17	1-17	1-17	696.966
		yccFS	1-16	1-17	trxA	696.652
		1-17	1-17	1-17	yccFS	696.538
		2-21	1-57	1-17	2-21	695.993
		2-21	1-17	1-17	23112	695.557
		2-22	RacR	1-17	1-57	695.264
		2-22	RacR	1-17	rrnA	695.264
		23104	1-17	1-17	trxA	695.03
		1-17	trxA	1-17	trxA	694.169
		23112	1-17	1-17	trxA	693.645
		rrnA	1-17	1-17	trxA	693.14
		1-17	1-16	1-17	yccFS	692.3
		2-21	1-57	1-17	1-16	691.456
		2-22	1-17	1-17	1-17	691.184
		2-21	1-17	1-17	RacR	690.169
		rrnA	1-57	1-17	23112	689.575
		23112	1-57	1-17	23112	689.432
		2-21	1-57	1-17	yccFS	689.222
		1-29	1-57	1-17	2-21	689.009
		trxA	1-16	1-17	1-17	688.356
		2-21	1-57	1-17	1-57	687.842
		2-21	1-57	1-17	rrnA	687.842
		1-17	1-57	1-17	yccFS	687.785
		2-22	2-22	1-17	trxA	687.696
		1-17	1-17	1-16	2-21	687.124
		1-17	1-17	1-17	23104	684.839
		1-17	rrnA	1-17	trxA	684.734
		1-57	rrnA	1-17	23104	682.262
		1-29	1-17	1-17	trxA	681.256
		23104	1-57	1-17	2-21	680.773
		23104	1-57	1-17	1-16	680.388
		1-57	1-17	1-16	2-21	679.741
		1-17	rrnA	1-17	RacR	679.226
		1-17	rrnA	1-17	23112	679.135
		2-21	trxA	1-17	trxA	678.873
		yccFS	1-16	1-17	23112	677.419
		1-57	trxA	1-17	23104	677.251
		1-17	trxA	1-17	23112	676.103
		2-21	1-17	1-17	2-21	676.036
		1-17	trxA	1-17	RacR	675.741
		1-57	1-57	1-57	trxA	675.699
		1-17	1-16	1-17	23104	675.546
		yccFS	1-16	1-17	2-21	675.044
		yccFS	1-16	1-17	RacR	674.926
		1-17	1-17	1-17	1-29	673.682
		1-29	1-57	1-17	yccFS	673.362
		23104	1-57	1-17	yccFS	673.249
		2-21	1-17	1-17	yccFS	673.141
		1-57	rrnA	1-17	1-29	672.797
		1-29	1-57	1-17	1-16	672.62
		trxA	1-17	1-17	trxA	672.598
		23104	1-57	1-17	1-57	672.244
		23104	1-57	1-17	rrnA	672.244
		1-57	trxA	1-16	trxA	671.97
		1-57	RacR	1-17	trxA	671.805
		2-22	2-22	1-17	23112	670.991
		1-29	1-57	1-17	1-57	670.987
		1-29	1-57	1-17	rrnA	670.987
		1-17	1-57	1-17	23104	670.822
		2-21	1-16	1-17	2-22	670.713
		trxA	1-57	1-17	23104	670.089
		rrnA	1-57	1-17	2-21	669.719
		23112	1-57	1-17	2-21	669.577
		2-22	RacR	1-17	23104	669.492
		1-17	1-57	1-17	1-29	669.382
		rrnA	1-57	1-17	1-16	669.048
		23112	1-57	1-17	1-16	668.941
		1-17	1-16	1-17	1-29	668.805
		1-29	trxA	1-17	trxA	668.765
		23112	1-17	1-17	23112	667.881
		2-21	1-17	1-17	1-16	667.798
		rrnA	1-17	1-17	23112	667.371
		trxA	1-57	1-17	1-29	667.266
		2-21	rrnA	1-17	trxA	667.25
		2-21	1-17	1-17	1-57	666.441
		2-21	1-17	1-17	rrnA	666.441
		2-22	2-22	1-17	yccFS	666.093
		2-22	rrnA	1-17	1-17	665.837
		1-57	1-16	1-17	2-22	665.803
		2-22	2-22	1-17	1-16	665.478
		1-57	trxA	1-17	1-29	665.47
		1-57	rrnA	1-17	1-17	665.449
		23104	1-17	1-17	23112	665.091
		1-29	rrnA	1-17	trxA	664.39
		1-57	trxA	1-16	23112	664.124
		yccFS	1-16	1-17	1-16	663.812
		1-57	trxA	1-16	yccFS	663.7
		rrnA	1-57	1-17	yccFS	663.437
		23112	1-57	1-17	yccFS	663.295
		2-22	RacR	1-17	1-29	662.007
		2-21	1-57	1-17	23104	661.855
		2-21	trxA	1-17	23112	661.756
		1-17	rrnA	1-17	1-16	661.605
		1-57	trxA	1-16	RacR	661.494
		rrnA	1-57	1-17	1-57	661.156
		rrnA	1-57	1-17	rrnA	661.156
		23112	1-57	1-17	1-57	661.014
		23112	1-57	1-17	rrnA	661.014
		2-22	trxA	1-17	1-17	660.636
		1-17	trxA	1-17	1-16	659.947
		2-21	rrnA	1-17	23112	659.13
		2-21	trxA	1-17	RacR	659.048
		1-17	1-17	1-17	1-17	658.847
		23112	1-17	1-17	RacR	658.501
		rrnA	1-17	1-17	RacR	657.991
		2-22	2-22	1-17	RacR	657.892
		23104	1-17	1-17	RacR	657.608
		2-21	rrnA	1-17	RacR	657.313
		2-21	1-57	1-17	1-29	656.69
		1-57	trxA	1-16	2-21	655.978
		1-17	1-57	1-17	1-17	655.918
		1-57	RacR	1-17	23112	655.254
		trxA	1-57	1-17	1-17	654.892
		1-57	RacR	1-17	RacR	654.891
		rrnA	trxA	1-17	trxA	654.405
		yccFS	1-16	1-17	1-57	653.657
		yccFS	1-16	1-17	rrnA	653.657
		23112	trxA	1-17	trxA	653.62
		2-22	2-22	1-17	2-21	653.469
		1-17	rrnA	1-17	2-21	653.15
		1-57	trxA	1-17	1-17	653.092
		1-17	1-16	1-17	1-17	652.803
		yccFS	1-16	1-17	yccFS	652.339
		23104	trxA	1-17	trxA	652.217
		rrnA	rrnA	1-17	trxA	652.124
		23104	rrnA	1-17	trxA	651.713
		1-57	1-17	1-16	23112	651.48
		1-29	rrnA	1-17	23112	651.323
		1-29	1-17	1-17	23112	651.305
		23112	rrnA	1-17	trxA	651.248
		1-17	trxA	1-17	2-21	650.774
		trxA	1-17	1-17	23112	650.097
		23104	1-57	1-17	1-17	648.348
		1-17	rrnA	1-17	1-57	648.262
		1-17	rrnA	1-17	rrnA	648.262
		2-22	2-22	1-17	2-22	648.111
		1-57	rrnA	1-16	23112	647.737
		2-22	2-22	1-17	1-57	646.714
		2-22	2-22	1-17	rrnA	646.714
		2-21	trxA	1-17	1-16	646.672
		1-16	1-16	1-17	trxA	646.473
		1-17	trxA	1-17	1-57	646.26
		1-17	trxA	1-17	rrnA	646.26
		2-22	2-21	1-17	trxA	645.918
		1-57	rrnA	1-16	RacR	645.805
		2-21	trxA	1-17	2-21	645.376
		2-21	rrnA	1-17	1-16	645.325
		2-21	trxA	1-17	yccFS	644.391
		2-21	1-57	1-17	1-17	644.365
		23112	1-17	1-17	2-21	644.342
		2-21	1-17	1-17	23104	644.339
		rrnA	rrnA	1-17	23112	644.239
		rrnA	1-17	1-17	2-21	643.832
		1-29	rrnA	1-17	RacR	643.374
		23112	rrnA	1-17	23112	643.367
		1-57	1-17	1-16	RacR	643.314
		1-57	RacR	1-17	1-16	643.219
		1-29	trxA	1-17	23112	643.03
		23104	1-17	1-17	2-21	642.966
		1-17	1-57	1-16	trxA	642.9
		1-17	1-17	1-16	23112	642.597
		23104	1-57	1-17	23104	642.362
		23104	1-57	1-17	1-29	642.244
		1-57	1-17	1-16	trxA	642.025
		23112	1-17	1-17	yccFS	641.985
		yccFS	1-57	1-17	trxA	641.537
		rrnA	1-17	1-17	yccFS	641.475
		1-29	1-57	1-17	23104	641.162
		trxA	1-17	1-17	RacR	641.103
		1-29	1-57	1-17	1-29	640.977
		2-21	rrnA	1-17	2-21	640.935
		1-57	1-57	1-16	RacR	640.461
		1-29	1-16	1-17	2-22	640.356
		1-29	1-17	1-17	RacR	639.943
		1-29	rrnA	1-17	2-21	639.825
		23104	rrnA	1-17	23112	639.505
		23104	1-17	1-17	yccFS	639.087
		1-57	1-17	1-16	yccFS	638.714
		1-57	RacR	1-17	2-21	638.611
		1-17	1-17	1-16	trxA	638.337
		23112	1-17	1-17	1-16	637.889
		1-29	1-17	1-17	2-21	637.827
		rrnA	rrnA	1-17	RacR	637.587
		rrnA	1-17	1-17	1-16	637.345
		1-57	rrnA	1-16	trxA	637.119
		1-57	RacR	1-17	yccFS	637.024
		2-21	trxA	1-17	1-57	636.945
		2-21	trxA	1-17	rrnA	636.945
		23104	1-17	1-17	1-16	636.765
		23112	rrnA	1-17	RacR	636.715
		1-17	trxA	1-17	yccFS	636.63
		1-57	trxA	1-16	1-57	636.274
		1-57	trxA	1-16	rrnA	636.274
		1-17	1-17	1-16	RacR	635.86
		1-57	rrnA	1-16	2-21	635.766
		1-29	trxA	1-17	RacR	635.417
		23104	rrnA	1-17	RacR	634.75
		23112	1-17	1-17	1-57	634.554
		23112	1-17	1-17	rrnA	634.554
		1-17	rrnA	1-17	yccFS	634.434
		trxA	trxA	1-17	trxA	634.102
		rrnA	1-17	1-17	1-57	634.044
		rrnA	1-17	1-17	rrnA	634.044
		1-29	trxA	1-17	2-21	633.933
		2-22	trxA	1-16	yccFS	633.918
		rrnA	trxA	1-17	23112	633.76
		23112	1-16	1-17	2-22	633.744
		2-21	rrnA	1-17	1-57	633.391
		2-21	rrnA	1-17	rrnA	633.391
		23104	1-17	1-17	1-57	633.212
		23104	1-17	1-17	rrnA	633.212
		23112	trxA	1-17	23112	632.979
		rrnA	1-57	1-17	23104	632.888
		23112	1-57	1-17	23104	632.657
		rrnA	1-16	1-17	2-22	632.274
		2-21	1-17	1-17	1-29	630.992
		trxA	rrnA	1-17	trxA	630.902
		rrnA	1-57	1-17	1-29	630.837
		1-57	1-57	1-16	23112	630.714
		23104	1-16	1-17	2-22	630.677
		23112	1-57	1-17	1-29	630.573
		1-57	rrnA	1-16	yccFS	629.617
		1-17	trxA	1-17	23104	629.536
		1-29	rrnA	1-17	1-16	629.305
		1-57	1-57	2-22	trxA	628.781
		1-57	1-57	1-29	trxA	628.781
		1-57	1-57	2-21	trxA	628.781
		1-57	1-57	23112	trxA	628.781
		1-57	1-57	rrnA	trxA	628.781
		1-57	RacR	1-17	1-57	628.647
		1-57	RacR	1-17	rrnA	628.647
		23104	trxA	1-17	23112	628.374
		1-29	1-57	1-17	1-17	628.055
		rrnA	rrnA	1-17	1-16	627.511
		rrnA	trxA	1-17	RacR	627.03
		yccFS	1-16	1-17	23104	626.87
		2-21	rrnA	1-17	yccFS	626.836
		23112	rrnA	1-17	1-16	626.673
		1-29	1-17	1-17	yccFS	626.321
		23112	trxA	1-17	RacR	626.249
		trxA	1-17	1-17	2-21	626.222
		2-22	2-22	1-17	23104	624.911
		23104	rrnA	1-17	1-16	624.476
		trxA	1-17	1-17	yccFS	624.113
		1-57	2-22	1-17	trxA	623.906
		23104	trxA	1-17	RacR	623.542
		trxA	rrnA	1-17	23112	623.269
		1-17	rrnA	1-17	23104	623.223
		1-29	trxA	1-17	yccFS	623.119
		rrnA	rrnA	1-17	2-21	622.582
		1-29	trxA	1-17	1-16	621.927
		1-29	rrnA	1-17	1-57	621.769
		1-29	rrnA	1-17	rrnA	621.769
		2-21	1-17	1-17	1-17	621.762
		1-57	1-57	1-16	yccFS	621.721
		23112	rrnA	1-17	2-21	621.71
		1-57	trxA	1-16	1-16	621.117
		RacR	1-16	1-17	trxA	621.063
		1-57	1-17	1-16	1-57	620.772
		1-57	1-17	1-16	rrnA	620.772
		yccFS	1-16	1-17	1-29	620.746
		1-29	1-17	1-17	1-16	620.143
		1-57	trxA	1-57	RacR	619.881
		1-57	1-57	1-16	2-21	619.556
		1-57	rrnA	1-16	1-57	619.542
		1-57	rrnA	1-16	rrnA	619.542
		23104	rrnA	1-17	2-21	619.262
		1-29	1-17	1-17	1-57	618.588
		1-29	1-17	1-17	rrnA	618.588
		rrnA	trxA	1-17	1-16	618.15
		trxA	1-17	1-17	1-16	617.824
		rrnA	1-57	1-17	1-17	617.546
		trxA	trxA	1-17	23112	617.441
		23112	trxA	1-17	1-16	617.404
		23112	1-57	1-17	1-17	617.335
		1-16	1-16	1-17	23112	617.228
		1-17	rrnA	1-17	1-29	617.087
		2-22	2-21	1-17	23112	616.917
		1-17	trxA	1-17	1-29	616.782
		trxA	rrnA	1-17	RacR	616.747
		trxA	1-17	1-17	1-57	616.61
		trxA	1-17	1-17	rrnA	616.61
		1-57	1-57	1-17	2-22	616.335
		1-29	rrnA	1-17	yccFS	616.241
		1-16	1-16	1-17	2-21	615.881
		1-57	1-17	1-17	2-22	615.731
		trxA	1-16	1-17	2-22	615.713
		2-22	2-22	1-17	1-29	614.988
		1-29	trxA	1-17	1-57	614.589
		1-29	trxA	1-17	rrnA	614.589
		rrnA	trxA	1-17	2-21	614.582
		1-17	RacR	1-17	trxA	614.531
		23104	trxA	1-17	1-16	614.464
		2-21	trxA	1-17	23104	614.261
		rrnA	rrnA	1-17	1-57	614.075
		rrnA	rrnA	1-17	rrnA	614.075
		23112	trxA	1-17	2-21	613.801
		1-57	1-57	1-57	RacR	613.774
		23112	rrnA	1-17	1-57	613.203
		23112	rrnA	1-17	rrnA	613.203
		rrnA	trxA	1-17	yccFS	613.056
		23112	trxA	1-17	yccFS	612.275
		2-22	2-21	1-17	1-16	611.666
		trxA	trxA	1-17	RacR	611.513
		23104	rrnA	1-17	1-57	610.788
		23104	rrnA	1-17	rrnA	610.788
		23104	trxA	1-17	2-21	610.611
		1-57	trxA	1-16	23104	610.077
		1-16	1-16	1-17	RacR	609.961
		2-21	rrnA	1-17	23104	609.289
		23112	1-17	1-17	23104	608.998
		rrnA	1-17	1-17	23104	608.566
		rrnA	rrnA	1-17	yccFS	608.453
		2-21	RacR	1-17	trxA	608.284
		1-57	2-22	1-17	23112	608.073
		23104	trxA	1-17	yccFS	608.065
		23104	1-17	1-17	1-17	607.692
		23112	rrnA	1-17	yccFS	607.581
		yccFS	1-16	1-17	1-17	607.342
		1-57	2-22	1-17	RacR	606.999
		1-17	1-17	1-16	1-57	606.355
		1-17	1-17	1-16	rrnA	606.355
		2-21	trxA	1-17	1-29	606.269
		23104	1-17	1-17	23104	606.107
		1-17	rrnA	1-17	1-17	606.035
		rrnA	trxA	1-17	1-57	604.709
		rrnA	trxA	1-17	rrnA	604.709
		1-57	rrnA	1-16	1-16	604.444
		trxA	rrnA	1-17	1-16	604.389
		23112	trxA	1-17	1-57	603.928
		23112	trxA	1-17	rrnA	603.928
		23104	rrnA	1-17	yccFS	603.89
		2-21	rrnA	1-17	1-29	603.825
		1-17	RacR	1-17	RacR	603.254
		1-16	1-16	1-17	1-16	603.15
		2-22	2-21	1-17	RacR	602.907
		1-57	RacR	1-17	23104	602.492
		1-57	1-57	1-16	1-57	602.382
		1-57	1-57	1-16	rrnA	602.382
		1-57	trxA	1-16	1-29	602.066
		2-22	1-57	1-16	trxA	601.993
		1-17	1-17	1-17	2-22	601.232
		2-22	2-21	1-17	2-21	601.192
		1-17	trxA	1-17	1-17	601.089
		RacR	1-16	1-17	23112	601.068
		1-17	1-57	1-57	trxA	600.874
		23104	trxA	1-17	1-57	600.77
		23104	trxA	1-17	rrnA	600.77
		trxA	rrnA	1-17	2-21	600.573
		1-57	1-17	1-16	1-16	600.496
		1-17	RacR	1-17	23112	600.316
		trxA	trxA	1-17	1-16	599.904
		2-22	yccFS	1-17	trxA	599.419
		1-57	trxA	1-57	23112	599.386
		2-22	23112	1-17	trxA	598.773
		23112	1-17	1-17	1-29	597.902
		2-22	2-21	1-17	2-22	597.898
		2-22	yccFS	1-17	RacR	597.681
		rrnA	1-17	1-17	1-29	597.603
		trxA	trxA	1-17	2-21	597.449
		23104	1-17	1-17	1-29	596.918
		1-16	1-16	1-17	yccFS	596.522
		trxA	trxA	1-17	yccFS	596.351
		trxA	1-57	1-17	2-22	596.118
		RacR	1-16	1-17	RacR	595.97
		1-29	RacR	1-17	trxA	595.876
		2-22	RacR	1-17	1-17	595.623
		1-57	2-22	1-17	1-16	595.461
		1-17	1-17	1-16	yccFS	595.459
		1-57	1-17	1-16	23104	595.051
		1-57	RacR	1-17	1-29	594.597
		1-29	1-17	1-17	23104	594.589
		1-57	rrnA	1-16	23104	594.575
		2-21	RacR	1-17	RacR	594.472
		1-16	1-16	1-17	1-57	594.405
		1-16	1-16	1-17	rrnA	594.405
		2-21	RacR	1-17	23112	594.284
		2-22	yccFS	1-17	23112	594.186
		1-29	rrnA	1-17	23104	593.679
		trxA	rrnA	1-17	1-57	593.039
		trxA	rrnA	1-17	rrnA	593.039
		2-22	2-21	1-17	1-57	592.6
		2-22	2-21	1-17	rrnA	592.6
		1-57	1-57	23104	trxA	592.482
		2-21	trxA	1-17	1-17	591.809
		2-21	rrnA	1-17	1-17	591.445
		trxA	1-17	1-17	23104	590.696
		1-29	trxA	1-17	23104	590.588
		1-17	trxA	1-16	trxA	590.569
		1-57	2-22	1-17	2-21	589.603
		1-57	trxA	1-16	1-17	589.537
		2-22	yccFS	1-17	1-16	589.306
		1-29	rrnA	1-17	1-29	588.801
		1-57	1-57	1-16	1-16	588.786
		23112	1-17	1-17	1-17	588.613
		trxA	trxA	1-17	1-57	588.549
		trxA	trxA	1-17	rrnA	588.549
		rrnA	1-17	1-17	1-17	588.172
		rrnA	rrnA	1-17	23104	587.532
		trxA	rrnA	1-17	yccFS	587.49
		23104	rrnA	1-17	1-17	587.251
		1-57	2-22	1-17	yccFS	587.118
		RacR	1-16	1-17	2-21	587.106
		23112	rrnA	1-17	23104	586.582
		1-17	1-57	1-17	2-22	585.945
		RacR	1-16	1-17	1-16	585.912
		1-17	RacR	1-17	1-16	585.702
		1-57	RacR	1-17	1-17	584.761
		1-57	1-17	1-57	RacR	584.543
		2-21	1-57	1-17	2-22	584.475
		2-22	2-21	1-17	yccFS	584.293
		1-29	trxA	1-17	1-29	583.67
		1-29	1-17	1-17	1-29	583.507
		23104	RacR	1-17	trxA	583.492
		1-57	rrnA	1-16	1-29	583.198
		trxA	1-17	1-17	1-29	582.683
		23104	rrnA	1-17	23104	582.642
		rrnA	trxA	1-17	23104	582.345
		1-17	trxA	1-16	23112	581.91
		1-57	rrnA	1-17	2-22	581.775
		1-57	1-57	1-57	23112	581.73
		23112	trxA	1-17	23104	581.486
		rrnA	RacR	1-17	trxA	581.437
		RacR	1-57	1-17	trxA	581.141
		1-57	2-21	1-17	trxA	581.101
		rrnA	rrnA	1-17	1-29	580.897
		23112	RacR	1-17	trxA	580.652
		1-57	2-22	1-17	1-57	580.429
		1-57	2-22	1-17	rrnA	580.429
		yccFS	1-57	1-17	RacR	580.131
		2-22	1-17	1-16	yccFS	579.93
		2-21	RacR	1-17	1-16	579.836
		23112	rrnA	1-17	1-29	579.804
		1-57	trxA	1-57	yccFS	579.203
		1-29	rrnA	1-17	1-17	579.202
		RacR	1-16	1-17	yccFS	578.925
		1-57	1-17	1-57	23112	578.768
		1-17	1-17	1-16	23104	578.682
		1-29	1-17	1-17	1-17	578.572
		yccFS	1-17	1-17	trxA	578.197
		23104	rrnA	1-17	1-29	577.933
		2-22	trxA	1-16	23112	577.891
		1-17	trxA	1-16	RacR	577.626
		1-57	1-17	1-16	1-29	576.747
		2-21	RacR	1-17	2-21	576.502
		RacR	1-16	1-17	1-57	576.359
		RacR	1-16	1-17	rrnA	576.359
		1-57	rrnA	1-16	1-17	575.868
		2-22	23112	1-17	yccFS	575.603
		23104	trxA	1-17	1-17	575.368
		2-22	23112	1-17	1-16	575.313
		2-22	trxA	1-16	trxA	575.282
		23104	trxA	1-17	23104	575.183
		1-57	1-57	1-16	23104	574.736
		1-57	1-17	1-16	1-17	574.666
		1-17	RacR	1-17	2-21	574.409
		1-29	RacR	1-17	23112	574.286
		1-17	trxA	1-16	2-21	574.26
		rrnA	trxA	1-17	1-29	573.569
		1-16	1-16	1-17	23104	573.204
		2-22	23112	1-17	23112	572.589
		23112	trxA	1-17	1-29	572.577
		2-21	RacR	1-17	yccFS	572.496
		2-22	23104	1-17	trxA	572.142
		2-22	yccFS	1-17	2-21	571.984
		2-21	1-57	1-16	trxA	571.871
		23104	1-57	1-16	trxA	571.608
		2-22	yccFS	1-17	1-57	571.206
		2-22	yccFS	1-17	rrnA	571.206
		rrnA	rrnA	1-17	1-17	570.789
		trxA	1-17	1-17	1-17	570.588
		1-57	trxA	1-57	trxA	570.578
		1-57	trxA	1-17	2-22	570.347
		1-57	1-57	1-16	1-29	570.336
		23104	1-57	1-17	2-22	570.074
		yccFS	1-57	1-17	23112	569.927
		23112	rrnA	1-17	1-17	569.848
		23104	trxA	1-17	1-29	569.779
		1-29	trxA	1-17	1-17	569.368
		1-17	1-17	1-16	1-16	569.316
		2-22	23104	1-17	1-16	569.196
		1-29	RacR	1-17	RacR	569.184
		1-17	RacR	1-17	1-57	569.033
		1-17	RacR	1-17	rrnA	569.033
		2-22	trxA	1-16	2-21	568.596
		2-22	1-57	1-16	yccFS	568.554
		2-21	RacR	1-17	1-57	567.923
		2-21	RacR	1-17	rrnA	567.923
		2-22	2-21	1-17	23104	567.878
		1-17	1-16	1-17	2-22	567.121
		1-57	rrnA	1-57	RacR	566.893
		1-17	1-17	1-16	1-29	566.662
		trxA	rrnA	1-17	23104	566.585
		2-21	1-17	1-17	2-22	566.215
		1-16	1-16	1-17	1-29	565.889
		trxA	trxA	1-17	23104	565.591
		rrnA	RacR	1-17	23112	564.935
		1-57	trxA	1-57	1-57	564.417
		1-57	trxA	1-57	rrnA	564.417
		23112	RacR	1-17	23112	564.154
		1-29	RacR	1-17	2-21	563.893
		2-22	2-21	1-17	1-29	563.555
		2-22	yccFS	1-17	yccFS	563.491
		trxA	rrnA	1-17	1-29	562.806
		1-16	1-57	1-17	trxA	562.727
		1-57	trxA	2-22	23112	562.498
		1-57	trxA	1-29	23112	562.498
		1-57	trxA	2-21	23112	562.498
		1-57	trxA	23112	23112	562.498
		1-57	trxA	rrnA	23112	562.498
		23104	RacR	1-17	23112	562.27
		2-22	yccFS	1-17	2-22	562.206
		yccFS	1-17	1-17	23112	562.204
		trxA	RacR	1-17	trxA	561.98
		2-22	23104	1-17	23112	561.787
		1-57	trxA	1-57	2-21	561.616
		1-17	1-57	1-16	RacR	561.386
		1-17	RacR	1-17	yccFS	561.137
		rrnA	RacR	1-17	RacR	561.13
		1-57	yccFS	1-17	RacR	560.856
		2-21	2-22	1-17	trxA	560.634
		23104	RacR	1-17	RacR	560.362
		23112	RacR	1-17	RacR	560.349
		RacR	1-16	1-17	23104	559.966
		1-57	1-57	1-57	yccFS	559.79
		trxA	trxA	1-17	1-29	559.503
		1-57	1-57	1-16	1-17	559.422
		1-57	1-17	2-22	23112	559.409
		1-57	1-17	1-29	23112	559.409
		1-57	1-17	2-21	23112	559.409
		1-57	1-17	23112	23112	559.409
		1-57	1-17	rrnA	23112	559.409
		2-22	trxA	1-16	RacR	559.269
		rrnA	1-57	1-17	2-22	558.986
		23112	1-57	1-17	2-22	558.844
		1-57	1-57	trxA	trxA	558.695
		2-22	23112	1-17	2-21	558.674
		rrnA	trxA	1-17	1-17	558.379
		1-57	2-22	1-17	23104	558.242
		1-57	1-17	1-57	yccFS	558.181
		23112	trxA	1-17	1-17	557.529
		1-57	trxA	2-22	trxA	557.121
		1-57	trxA	1-29	trxA	557.121
		1-57	trxA	2-21	trxA	557.121
		1-57	trxA	23112	trxA	557.121
		1-57	trxA	rrnA	trxA	557.121
		1-17	rrnA	1-16	23112	557.072
		2-22	rrnA	1-16	yccFS	557.067
		1-57	1-17	1-57	trxA	556.77
		1-57	rrnA	1-57	23112	556.759
		2-22	1-17	1-16	2-21	556.6
		1-57	trxA	2-22	RacR	555.315
		1-57	trxA	1-29	RacR	555.315
		1-57	trxA	2-21	RacR	555.315
		1-57	trxA	23112	RacR	555.315
		1-57	trxA	rrnA	RacR	555.315
		1-57	2-21	1-17	23112	554.341
		1-17	trxA	1-16	yccFS	554.14
		1-29	RacR	1-17	1-16	554.131
		2-22	23104	1-17	yccFS	553.905
		1-57	trxA	2-22	yccFS	553.802
		1-57	trxA	1-29	yccFS	553.802
		1-57	trxA	2-21	yccFS	553.802
		1-57	trxA	23112	yccFS	553.802
		1-57	trxA	rrnA	yccFS	553.802
		1-17	1-57	1-16	23112	553.375
		1-16	1-16	1-17	1-17	552.918
		2-22	1-57	1-57	trxA	552.875
		2-22	23112	1-17	RacR	552.399
		1-17	rrnA	1-16	RacR	552.297
		1-17	1-17	1-57	RacR	551.729
		yccFS	1-17	1-17	RacR	551.707
		1-29	1-57	1-16	trxA	551.453
		rrnA	RacR	1-17	1-16	550.884
		yccFS	1-57	1-17	2-21	550.581
		1-17	2-22	1-17	trxA	550.164
		23112	RacR	1-17	1-16	550.138
		23104	RacR	1-17	1-16	549.918
		1-29	RacR	1-17	yccFS	549.891
		1-57	trxA	1-57	23104	549.724
		23112	1-57	1-16	trxA	549.639
		rrnA	1-57	1-16	trxA	549.601
		trxA	rrnA	1-17	1-17	549.452
		2-22	23112	1-17	1-57	549.299
		2-22	23112	1-17	rrnA	549.299
		RacR	1-16	1-17	1-29	549.204
		1-17	1-17	1-16	1-17	549.096
		2-22	2-22	1-17	1-17	548.988
		1-57	1-57	2-22	RacR	548.891
		1-57	1-57	1-29	RacR	548.891
		1-57	1-57	2-21	RacR	548.891
		1-57	1-57	23112	RacR	548.891
		1-57	1-57	rrnA	RacR	548.891
		1-57	1-17	23104	23112	548.612
		yccFS	1-57	1-17	1-16	548.603
		1-17	trxA	1-16	1-57	548.487
		1-17	trxA	1-16	rrnA	548.487
		1-57	trxA	1-57	1-16	548.322
		1-57	1-17	2-22	RacR	548.123
		1-57	1-17	1-29	RacR	548.123
		1-57	1-17	2-21	RacR	548.123
		1-57	1-17	23112	RacR	548.123
		1-57	1-17	rrnA	RacR	548.123
		1-57	2-22	1-17	1-29	547.91
		1-29	1-57	1-17	2-22	547.827
		1-29	2-22	1-17	trxA	547.753
		2-22	trxA	1-16	1-57	547.684
		2-22	trxA	1-16	rrnA	547.684
		2-21	2-22	1-17	23112	547.385
		trxA	RacR	1-17	23112	547.181
		1-17	rrnA	1-16	trxA	546.857
		2-21	2-22	1-17	RacR	546.83
		1-17	rrnA	1-16	2-21	546.754
		yccFS	rrnA	1-17	23112	546.375
		1-57	2-21	1-17	RacR	546.222
		2-22	23104	1-17	RacR	546.152
		1-17	1-17	1-57	23112	545.832
		1-57	1-57	1-57	1-57	545.755
		1-57	1-57	1-57	rrnA	545.755
		1-57	1-17	2-22	yccFS	545.621
		1-57	1-17	1-29	yccFS	545.621
		1-57	1-17	2-21	yccFS	545.621
		1-57	1-17	23112	yccFS	545.621
		1-57	1-17	rrnA	yccFS	545.621
		1-57	yccFS	1-17	trxA	545.421
		1-57	yccFS	1-17	23112	545.371
		yccFS	rrnA	1-17	trxA	544.977
		2-22	23104	1-17	2-21	544.62
		rrnA	RacR	1-17	2-21	544.384
		1-29	RacR	1-17	1-57	544.322
		1-29	RacR	1-17	rrnA	544.322
		1-17	RacR	1-17	23104	544.32
		2-22	yccFS	1-17	23104	543.911
		2-21	RacR	1-17	23104	543.736
		23112	RacR	1-17	2-21	543.603
		trxA	RacR	1-17	RacR	543.411
		1-57	1-17	2-22	trxA	543.242
		1-57	1-17	1-29	trxA	543.242
		1-57	1-17	2-21	trxA	543.242
		1-57	1-17	23112	trxA	543.242
		1-57	1-17	rrnA	trxA	543.242
		23104	RacR	1-17	2-21	543.132
		yccFS	1-57	1-17	yccFS	542.965
		1-17	1-57	1-16	2-21	542.746
		trxA	trxA	1-17	1-17	541.918
		trxA	1-57	1-16	trxA	541.694
		1-57	2-21	1-17	1-16	541.267
		2-22	yccFS	1-17	1-29	541.175
		1-57	1-57	1-57	2-21	541.038
		1-17	1-57	2-22	trxA	540.969
		1-17	1-57	1-29	trxA	540.969
		1-17	1-57	2-21	trxA	540.969
		1-17	1-57	23112	trxA	540.969
		1-17	1-57	rrnA	trxA	540.969
		1-57	trxA	2-22	2-21	540.61
		1-57	trxA	1-29	2-21	540.61
		1-57	trxA	2-21	2-21	540.61
		1-57	trxA	23112	2-21	540.61
		1-57	trxA	rrnA	2-21	540.61
		2-22	23112	1-17	2-22	540.142
		yccFS	1-57	1-17	1-57	539.926
		yccFS	1-57	1-17	rrnA	539.926
		1-57	1-57	2-22	23112	539.888
		1-57	1-57	1-29	23112	539.888
		1-57	1-57	2-21	23112	539.888
		1-57	1-57	23112	23112	539.888
		1-57	1-57	rrnA	23112	539.888
		rrnA	RacR	1-17	yccFS	539.836
		1-17	RacR	1-17	1-29	539.784
		yccFS	1-17	1-17	2-21	539.359
		23112	RacR	1-17	yccFS	539.055
		1-57	1-17	1-57	1-57	538.838
		1-57	1-17	1-57	rrnA	538.838
		1-17	2-22	1-17	RacR	538.687
		yccFS	rrnA	1-17	RacR	538.584
		1-57	2-22	1-17	1-17	538.457
		1-57	23112	1-17	trxA	537.812
		1-17	trxA	1-16	1-16	537.794
		1-57	2-21	1-17	2-21	537.555
		23104	2-22	1-17	trxA	537.549
		1-57	trxA	23104	23112	537.45
		23104	RacR	1-17	yccFS	537.342
		yccFS	1-16	1-17	2-22	537.311
		2-21	RacR	1-17	1-29	536.99
		1-17	2-22	1-17	23112	536.869
		2-22	23104	1-17	2-22	536.552
		1-17	rrnA	1-17	2-22	536.493
		2-21	1-57	1-57	trxA	536.412
		yccFS	1-17	1-17	yccFS	535.568
		2-22	23104	1-17	1-57	535.504
		2-22	23104	1-17	rrnA	535.504
		RacR	1-16	1-17	1-17	535.016
		1-57	RacR	1-16	23112	534.811
		1-57	1-17	23104	yccFS	534.775
		rrnA	RacR	1-17	1-57	534.362
		rrnA	RacR	1-17	rrnA	534.362
		23112	1-17	1-17	2-22	534.256
		rrnA	2-22	1-17	trxA	533.969
		rrnA	1-17	1-17	2-22	533.746
		1-57	RacR	1-16	RacR	533.706
		23112	RacR	1-17	1-57	533.581
		23112	RacR	1-17	rrnA	533.581
		1-57	2-21	1-17	yccFS	533.457
		23104	RacR	1-17	1-57	533.144
		23104	RacR	1-17	rrnA	533.144
		1-57	yccFS	1-17	1-16	533.077
		23104	1-17	1-17	2-22	532.913
		yccFS	2-21	1-17	trxA	532.855
		23112	2-22	1-17	trxA	532.852
		2-21	trxA	1-17	2-22	532.76
		1-57	RacR	1-16	trxA	532.61
		2-21	2-22	1-17	1-16	532.328
		1-17	1-57	1-57	RacR	531.771
		2-22	1-17	1-16	23112	531.728
		1-17	trxA	1-17	2-22	531.702
		1-57	rrnA	2-22	23112	531.683
		1-57	rrnA	1-29	23112	531.683
		1-57	rrnA	2-21	23112	531.683
		1-57	rrnA	23112	23112	531.683
		1-57	rrnA	rrnA	23112	531.683
		1-57	rrnA	1-57	trxA	531.624
		yccFS	1-17	1-17	1-16	531.551
		2-21	rrnA	1-17	2-22	531.378
		1-57	trxA	2-22	1-57	531.225
		1-57	trxA	2-22	rrnA	531.225
		1-57	trxA	1-29	1-57	531.225
		1-57	trxA	1-29	rrnA	531.225
		1-57	trxA	2-21	1-57	531.225
		1-57	trxA	2-21	rrnA	531.225
		1-57	trxA	23112	1-57	531.225
		1-57	trxA	23112	rrnA	531.225
		1-57	trxA	rrnA	1-57	531.225
		1-57	trxA	rrnA	rrnA	531.225
		trxA	RacR	1-17	1-16	530.883
		1-57	1-17	23104	trxA	530.032
		1-57	trxA	23104	trxA	529.745
		1-57	trxA	1-57	1-29	528.942
		yccFS	rrnA	1-17	1-16	528.929
		2-21	2-22	1-17	2-21	528.774
		1-57	1-57	1-57	1-16	528.526
		1-57	trxA	23104	yccFS	528.304
		23104	1-57	1-57	trxA	528.065
		1-17	trxA	1-57	RacR	527.866
		2-21	1-17	1-16	2-21	527.732
		1-17	1-17	1-57	trxA	527.628
		1-17	trxA	1-16	23104	527.563
		yccFS	1-17	1-17	1-57	527.295
		yccFS	1-17	1-17	rrnA	527.295
		yccFS	trxA	1-17	trxA	527.147
		1-17	RacR	1-17	1-17	527.087
		1-29	2-22	1-17	23112	527.017
		yccFS	2-21	1-17	23112	526.761
		1-57	RacR	1-16	yccFS	526.554
		1-57	2-21	1-17	1-57	526.544
		1-57	2-21	1-17	rrnA	526.544
		2-22	23112	1-17	23104	525.966
		2-22	1-57	1-16	23112	525.865
		1-57	1-17	2-22	1-57	525.748
		1-57	1-17	2-22	rrnA	525.748
		1-57	1-17	1-29	1-57	525.748
		1-57	1-17	1-29	rrnA	525.748
		1-57	1-17	2-21	1-57	525.748
		1-57	1-17	2-21	rrnA	525.748
		1-57	1-17	23112	1-57	525.748
		1-57	1-17	23112	rrnA	525.748
		1-57	1-17	rrnA	1-57	525.748
		1-57	1-17	rrnA	rrnA	525.748
		2-22	1-17	1-16	trxA	525.724
		1-57	1-17	2-22	2-21	525.691
		1-57	1-17	1-29	2-21	525.691
		1-57	1-17	2-21	2-21	525.691
		1-57	1-17	23112	2-21	525.691
		1-57	1-17	rrnA	2-21	525.691
		1-57	1-17	1-57	2-21	525.691
		trxA	RacR	1-17	2-21	525.495
		2-21	RacR	1-17	1-17	525.239
		yccFS	rrnA	1-17	2-21	525.186
		2-22	1-16	1-16	yccFS	525.085
		1-17	2-22	1-17	1-16	525.003
		1-57	rrnA	2-22	RacR	524.152
		1-57	rrnA	1-29	RacR	524.152
		1-57	rrnA	2-21	RacR	524.152
		1-57	rrnA	23112	RacR	524.152
		1-57	rrnA	rrnA	RacR	524.152
		1-57	RacR	1-16	2-21	524.116
		trxA	1-57	1-57	trxA	523.919
		1-17	2-21	1-17	trxA	523.835
		1-57	1-57	2-22	yccFS	523.631
		1-57	1-57	1-29	yccFS	523.631
		1-57	1-57	2-21	yccFS	523.631
		1-57	1-57	23112	yccFS	523.631
		1-57	1-57	rrnA	yccFS	523.631
		1-17	rrnA	1-16	yccFS	523.535
		2-21	2-22	1-17	yccFS	522.981
		1-17	rrnA	1-16	1-57	522.76
		1-17	rrnA	1-16	rrnA	522.76
		1-57	1-57	1-57	23104	522.718
		1-57	rrnA	1-57	yccFS	522.715
		1-57	1-17	1-57	1-16	522.704
		1-57	yccFS	1-17	2-21	522.657
		1-57	2-22	1-16	23112	522.298
		trxA	RacR	1-17	yccFS	521.994
		1-17	1-57	1-16	yccFS	521.982
		1-29	2-22	1-17	RacR	521.068
		2-22	trxA	1-57	RacR	521.048
		1-57	rrnA	23104	23112	520.391
		1-16	1-17	1-17	trxA	520.367
		trxA	2-22	1-17	trxA	520.366
		2-21	2-21	1-17	trxA	520.259
		1-57	yccFS	1-17	1-57	520.252
		1-57	yccFS	1-17	rrnA	520.252
		1-29	1-57	1-57	trxA	520.114
		1-57	1-17	1-57	23104	520.01
		2-22	1-57	1-16	RacR	519.996
		2-21	2-22	1-17	1-57	519.954
		2-21	2-22	1-17	rrnA	519.954
		1-57	2-22	1-16	RacR	519.841
		1-57	2-22	1-16	trxA	519.378
		1-57	1-17	23104	RacR	519.323
		1-17	1-57	1-16	1-57	518.788
		1-17	1-57	1-16	rrnA	518.788
		1-57	1-57	2-22	2-21	518.691
		1-57	1-57	1-29	2-21	518.691
		1-57	1-57	2-21	2-21	518.691
		1-57	1-57	23112	2-21	518.691
		1-57	1-57	rrnA	2-21	518.691
		1-17	trxA	1-16	1-29	518.675
		2-22	23112	1-17	1-29	518.539
		rrnA	2-22	1-17	23112	518.135
		23112	1-57	1-57	trxA	518.091
		rrnA	1-57	1-57	trxA	518.072
		1-57	rrnA	1-57	1-57	517.945
		1-57	rrnA	1-57	rrnA	517.945
		1-57	trxA	2-22	23104	517.703
		1-57	trxA	1-29	23104	517.703
		1-57	trxA	2-21	23104	517.703
		1-57	trxA	23112	23104	517.703
		1-57	trxA	rrnA	23104	517.703
		trxA	1-17	1-17	2-22	517.648
		2-22	rrnA	1-16	23112	517.435
		1-57	trxA	2-22	1-16	517.109
		1-57	trxA	1-29	1-16	517.109
		1-57	trxA	2-21	1-16	517.109
		1-57	trxA	23112	1-16	517.109
		1-57	trxA	rrnA	1-16	517.109
		23112	2-22	1-17	23112	517.023
		trxA	1-57	1-57	RacR	516.715
		23104	2-22	1-17	23112	516.587
		1-29	RacR	1-17	23104	516.559
		trxA	RacR	1-17	1-57	516.447
		trxA	RacR	1-17	rrnA	516.447
		yccFS	trxA	1-17	23112	516.299
		1-57	trxA	23104	2-21	516.076
		1-57	trxA	1-57	1-17	516.015
		1-57	1-17	23104	2-21	515.809
		1-57	rrnA	1-57	2-21	515.434
		yccFS	2-21	1-17	RacR	515.234
		2-22	trxA	1-16	1-29	515.177
		RacR	1-57	1-17	RacR	514.912
		1-57	1-17	23104	1-57	514.877
		1-57	1-17	23104	rrnA	514.877
		yccFS	rrnA	1-17	1-57	514.817
		yccFS	rrnA	1-17	rrnA	514.817
		1-29	2-22	1-17	2-21	514.661
		2-21	trxA	1-16	trxA	514.481
		23104	2-22	1-17	RacR	514.426
		2-22	1-57	1-16	2-21	514.14
		yccFS	2-21	1-17	yccFS	514.029
		2-22	trxA	1-57	yccFS	513.696
		rrnA	2-22	1-17	RacR	513.669
		1-57	1-57	1-57	1-29	513.567
		2-22	trxA	1-16	23104	513.445
		1-29	RacR	1-17	1-29	513.28
		RacR	1-57	1-17	23112	512.733
		2-21	trxA	1-16	23112	512.715
		23112	2-22	1-17	RacR	512.557
		yccFS	2-21	1-17	1-16	512.343
		1-57	trxA	23104	RacR	512.23
		rrnA	rrnA	1-17	2-22	512.042
		1-17	rrnA	1-16	1-16	511.788
		2-22	1-17	1-16	RacR	511.616
		1-57	rrnA	2-22	trxA	511.597
		1-57	rrnA	1-29	trxA	511.597
		1-57	rrnA	2-21	trxA	511.597
		1-57	rrnA	23112	trxA	511.597
		1-57	rrnA	rrnA	trxA	511.597
		2-22	1-57	2-22	trxA	511.202
		2-22	1-57	1-29	trxA	511.202
		2-22	1-57	2-21	trxA	511.202
		2-22	1-57	23112	trxA	511.202
		2-22	1-57	rrnA	trxA	511.202
		23112	rrnA	1-17	2-22	511.17
		1-57	2-22	1-16	yccFS	511.003
		yccFS	rrnA	1-17	yccFS	510.873
		1-57	23112	1-17	23112	510.847
		1-57	23112	1-17	1-16	510.7
		trxA	1-57	1-16	RacR	510.674
		2-21	yccFS	1-17	RacR	510.484
		1-57	23104	1-17	trxA	510.382
		1-57	1-17	2-22	1-16	509.89
		1-57	1-17	1-29	1-16	509.89
		1-57	1-17	2-21	1-16	509.89
		1-57	1-17	23112	1-16	509.89
		1-57	1-17	rrnA	1-16	509.89
		2-22	23104	1-17	23104	509.774
		2-22	trxA	1-57	23112	509.589
		1-29	yccFS	1-17	RacR	509.544
		1-57	1-57	2-22	1-57	509.427
		1-57	1-57	2-22	rrnA	509.427
		1-57	1-57	1-29	1-57	509.427
		1-57	1-57	1-29	rrnA	509.427
		1-57	1-57	2-21	1-57	509.427
		1-57	1-57	2-21	rrnA	509.427
		1-57	1-57	23112	1-57	509.427
		1-57	1-57	23112	rrnA	509.427
		1-57	1-57	rrnA	1-57	509.427
		1-57	1-57	rrnA	rrnA	509.427
		1-17	1-17	2-22	23112	509.31
		1-17	1-17	1-29	23112	509.31
		1-17	1-17	2-21	23112	509.31
		1-17	1-17	23112	23112	509.31
		1-17	1-17	rrnA	23112	509.31
		1-17	1-57	1-16	1-16	509.175
		23104	RacR	1-17	1-17	508.98
		23104	1-17	1-16	2-21	508.892
		yccFS	1-57	1-17	23104	508.871
		23104	rrnA	1-17	2-22	508.755
		1-57	2-22	1-16	2-21	508.689
		2-21	trxA	1-16	yccFS	508.611
		1-17	trxA	1-57	23112	508.424
		2-21	trxA	1-16	RacR	508.256
		yccFS	trxA	1-17	RacR	508.221
		rrnA	RacR	1-17	23104	508.145
		yccFS	1-57	1-17	1-29	508.1
		1-57	1-57	23104	23112	507.866
		1-57	rrnA	2-22	2-21	507.817
		1-57	rrnA	1-29	2-21	507.817
		1-57	rrnA	2-21	2-21	507.817
		1-57	rrnA	23112	2-21	507.817
		1-57	rrnA	rrnA	2-21	507.817
		1-57	1-57	RacR	trxA	507.688
		1-17	2-22	1-17	2-21	507.35
		23112	RacR	1-17	23104	507.286
		2-22	2-21	1-17	1-17	507.273
		2-22	rrnA	1-16	trxA	506.885
		yccFS	2-21	1-17	2-21	506.456
		trxA	2-22	1-17	23112	506.253
		1-57	1-17	2-22	23104	506.25
		1-57	1-17	1-29	23104	506.25
		1-57	1-17	2-21	23104	506.25
		1-57	1-17	23112	23104	506.25
		1-57	1-17	rrnA	23104	506.25
		1-29	2-22	1-17	1-16	506.15
		trxA	1-57	1-16	23112	506.052
		2-22	rrnA	1-16	2-21	505.96
		1-57	trxA	23104	1-57	505.702
		1-57	trxA	23104	rrnA	505.702
		1-29	2-21	1-17	trxA	505.341
		23104	RacR	1-17	23104	505.324
		rrnA	1-17	1-16	2-21	504.867
		23112	1-17	1-16	2-21	504.64
		1-17	2-22	1-17	1-57	504.347
		1-17	2-22	1-17	rrnA	504.347
		1-57	RacR	1-16	1-57	504.187
		1-57	RacR	1-16	rrnA	504.187
		23104	2-22	1-17	1-16	504.117
		1-57	23104	1-17	1-16	504.01
		1-57	1-17	trxA	RacR	503.757
		2-22	1-29	1-17	yccFS	503.604
		rrnA	2-22	1-17	1-16	503.558
		1-57	1-57	1-57	1-17	503.305
		rrnA	RacR	1-17	1-29	503.1
		2-22	23104	1-17	1-29	503.055
		1-57	rrnA	2-22	yccFS	502.984
		1-57	rrnA	1-29	yccFS	502.984
		1-57	rrnA	2-21	yccFS	502.984
		1-57	rrnA	23112	yccFS	502.984
		1-57	rrnA	rrnA	yccFS	502.984
		1-17	1-57	1-57	23112	502.529
		23112	2-22	1-17	1-16	502.48
		23112	RacR	1-17	1-29	502.108
		23104	RacR	1-17	1-29	502.03
		1-57	rrnA	1-57	1-16	502.022
		1-17	2-22	1-17	yccFS	501.933
		trxA	2-22	1-17	RacR	501.823
		1-17	1-57	23104	trxA	501.414
		2-21	trxA	1-16	2-21	501.298
		1-29	RacR	1-17	1-17	501.165
		2-22	rrnA	1-16	RacR	501.132
		1-57	2-21	1-17	23104	501.129
		rrnA	trxA	1-17	2-22	500.933
		1-16	1-57	1-17	RacR	500.908
		1-17	1-17	23104	23112	500.846
		2-21	1-57	1-16	RacR	500.788
		2-22	1-29	1-17	23112	500.669
		1-17	trxA	1-16	1-17	500.648
		1-57	1-17	23104	1-16	500.451
		23112	trxA	1-17	2-22	500.152
		1-57	23104	1-17	23112	499.927
		1-17	1-17	2-22	RacR	499.797
		1-17	1-17	1-29	RacR	499.797
		1-17	1-17	2-21	RacR	499.797
		1-17	1-17	23112	RacR	499.797
		1-17	1-17	rrnA	RacR	499.797
		1-57	RacR	1-17	2-22	499.795
		yccFS	trxA	1-17	1-16	499.784
		1-29	2-22	1-17	yccFS	499.761
		2-21	1-17	1-16	23112	499.598
		1-17	rrnA	1-16	23104	499.352
		1-17	2-21	1-17	23112	499.248
		2-21	2-22	1-17	23104	499.028
		1-57	23112	1-17	RacR	498.904
		1-17	1-17	1-57	2-21	498.83
		1-57	1-17	trxA	yccFS	498.797
		1-17	1-17	1-57	1-57	498.718
		1-17	1-17	1-57	rrnA	498.718
		1-57	rrnA	1-57	23104	498.69
		23104	1-57	1-16	RacR	498.595
		yccFS	1-57	1-17	1-17	498.408
		2-22	1-17	1-16	1-57	498.398
		2-22	1-17	1-16	rrnA	498.398
		1-57	rrnA	23104	trxA	498.38
		1-29	rrnA	1-17	2-22	498.104
		RacR	1-57	1-17	yccFS	498.061
		1-57	rrnA	2-22	1-57	498.045
		1-57	rrnA	2-22	rrnA	498.045
		1-57	rrnA	1-29	1-57	498.045
		1-57	rrnA	1-29	rrnA	498.045
		1-57	rrnA	2-21	1-57	498.045
		1-57	rrnA	2-21	rrnA	498.045
		1-57	rrnA	23112	1-57	498.045
		1-57	rrnA	23112	rrnA	498.045
		1-57	rrnA	rrnA	1-57	498.045
		1-57	rrnA	rrnA	rrnA	498.045
		1-57	23112	1-17	yccFS	497.854
		1-57	yccFS	1-17	yccFS	497.783
		2-22	trxA	1-16	1-17	497.737
		1-57	23104	1-17	RacR	497.707
		yccFS	1-17	1-17	23104	497.589
		1-57	rrnA	23104	2-21	497.44
		yccFS	trxA	1-17	2-21	497.402
		1-57	yccFS	1-17	23104	497.312
		1-57	2-21	1-17	1-29	497.258
		2-21	yccFS	1-17	23112	497.218
		1-57	2-21	1-17	1-17	497.123
		1-57	trxA	2-22	1-29	497.075
		1-57	trxA	1-29	1-29	497.075
		1-57	trxA	2-21	1-29	497.075
		1-57	trxA	23112	1-29	497.075
		1-57	trxA	rrnA	1-29	497.075
		1-57	1-17	trxA	23112	497.017
		23104	trxA	1-17	2-22	496.995
		1-17	1-17	2-22	trxA	496.984
		1-17	1-17	1-29	trxA	496.984
		1-17	1-17	2-21	trxA	496.984
		1-17	1-17	23112	trxA	496.984
		1-17	1-17	rrnA	trxA	496.984
		1-16	1-57	1-17	23112	496.898
		1-29	1-17	1-16	2-21	496.893
		1-29	yccFS	1-17	trxA	496.548
		1-57	1-17	23104	23104	496.479
		1-16	1-16	1-17	2-22	496.42
		2-21	2-21	1-17	23112	496.261
		2-21	yccFS	1-17	trxA	496.228
		1-57	rrnA	23104	RacR	496.096
		23104	2-22	1-17	2-21	496.081
		1-57	1-57	2-22	1-16	495.903
		1-57	1-57	1-29	1-16	495.903
		1-57	1-57	2-21	1-16	495.903
		1-57	1-57	23112	1-16	495.903
		1-57	1-57	rrnA	1-16	495.903
		1-29	2-22	1-17	1-57	495.88
		1-29	2-22	1-17	rrnA	495.88
		rrnA	2-22	1-17	2-21	495.807
		1-16	1-17	1-17	23112	495.618
		1-57	23112	1-17	2-21	495.532
		23104	1-57	1-16	23112	495.447
		yccFS	2-21	1-17	1-57	495.396
		yccFS	2-21	1-17	rrnA	495.396
		trxA	1-57	1-16	2-21	495.186
		2-22	1-57	1-16	1-57	495.104
		2-22	1-57	1-16	rrnA	495.104
		yccFS	trxA	1-17	yccFS	494.889
		1-57	1-17	1-57	1-17	494.696
		23112	2-22	1-17	2-21	494.695
		1-17	2-21	1-17	RacR	494.593
		1-57	1-17	1-57	1-29	493.816
		RacR	1-57	1-17	2-21	493.359
		1-57	trxA	23104	23104	493.058
		1-57	1-16	1-16	yccFS	493.03
		RacR	1-17	1-17	trxA	492.935
		1-57	1-16	1-16	trxA	492.886
		1-57	1-57	trxA	RacR	492.851
		2-22	trxA	1-16	2-22	492.773
		1-57	1-16	1-16	2-21	492.618
		trxA	rrnA	1-17	2-22	492.343
		2-21	1-57	1-16	23112	492.317
		2-21	1-17	1-16	RacR	492.273
		1-17	1-57	1-16	1-29	492.153
		2-22	trxA	1-16	1-16	492.108
		1-57	1-57	23104	yccFS	492.079
		1-17	1-57	1-16	23104	492.068
		1-57	trxA	23104	1-16	491.822
		1-57	1-16	1-16	23112	491.791
		1-57	rrnA	23104	yccFS	491.643
		2-22	1-29	1-17	1-16	491.271
		1-17	rrnA	1-16	1-29	491.026
		1-57	1-57	yccFS	trxA	490.957
		1-29	yccFS	1-17	23112	490.815
		rrnA	2-21	1-17	trxA	490.777
		1-57	2-22	1-16	1-57	490.637
		1-57	2-22	1-16	rrnA	490.637
		2-21	2-22	1-17	1-29	490.611
		rrnA	RacR	1-17	1-17	490.485
		trxA	1-57	1-57	23112	490.386
		rrnA	2-22	1-17	yccFS	490.361
		trxA	1-57	1-16	yccFS	490.047
		1-57	RacR	1-16	1-16	489.982
		23112	2-21	1-17	trxA	489.968
		1-57	1-16	1-16	RacR	489.909
		trxA	RacR	1-17	23104	489.795
		23112	RacR	1-17	1-17	489.635
		23104	2-22	1-17	yccFS	489.443
		trxA	2-22	1-17	1-16	489.429
		1-57	yccFS	1-17	1-29	489.428
		1-29	trxA	1-17	2-22	489.28
		23112	2-22	1-17	yccFS	489.249
		2-21	1-57	2-22	trxA	489.075
		2-21	1-57	1-29	trxA	489.075
		2-21	1-57	2-21	trxA	489.075
		2-21	1-57	23112	trxA	489.075
		2-21	1-57	rrnA	trxA	489.075
		yccFS	1-17	1-17	1-29	489.054
		2-21	2-21	1-17	RacR	488.856
		RacR	1-57	1-17	1-16	488.543
		1-29	1-17	1-17	2-22	488.323
		1-57	1-57	2-22	23104	487.901
		1-57	1-57	1-29	23104	487.901
		1-57	1-57	2-21	23104	487.901
		1-57	1-57	23112	23104	487.901
		1-57	1-57	rrnA	23104	487.901
		trxA	RacR	1-17	1-29	487.7
		1-57	1-57	23104	2-21	487.564
		2-21	1-17	1-16	trxA	487.449
		23104	2-22	1-17	1-57	486.882
		23104	2-22	1-17	rrnA	486.882
		2-22	rrnA	1-16	1-57	486.811
		2-22	rrnA	1-16	rrnA	486.811
		1-57	rrnA	23104	1-57	486.679
		1-57	rrnA	23104	rrnA	486.679
		23104	trxA	1-16	trxA	486.678
		rrnA	2-22	1-17	1-57	486.575
		rrnA	2-22	1-17	rrnA	486.575
		1-17	1-17	23104	trxA	486.245
		trxA	trxA	1-17	2-22	486.11
		yccFS	trxA	1-17	1-57	485.666
		yccFS	trxA	1-17	rrnA	485.666
		23104	1-57	1-16	2-21	485.621
		23112	2-22	1-17	1-57	485.463
		23112	2-22	1-17	rrnA	485.463
		2-22	trxA	2-22	yccFS	485.374
		2-22	trxA	1-29	yccFS	485.374
		2-22	trxA	2-21	yccFS	485.374
		2-22	trxA	23112	yccFS	485.374
		2-22	trxA	rrnA	yccFS	485.374
		1-17	2-22	1-17	23104	485.131
		2-22	1-29	1-17	RacR	485.089
		rrnA	trxA	1-16	trxA	484.749
		2-21	yccFS	1-17	1-16	484.588
		1-57	rrnA	2-22	1-16	484.414
		1-57	rrnA	1-29	1-16	484.414
		1-57	rrnA	2-21	1-16	484.414
		1-57	rrnA	23112	1-16	484.414
		1-57	rrnA	rrnA	1-16	484.414
		1-57	23112	1-17	1-57	484.241
		1-57	23112	1-17	rrnA	484.241
		2-22	1-29	1-17	2-21	484.102
		1-17	2-21	1-17	1-16	483.978
		23112	trxA	1-16	trxA	483.961
		1-57	1-17	trxA	trxA	483.752
		1-57	trxA	2-22	1-17	483.609
		1-57	trxA	1-29	1-17	483.609
		1-57	trxA	2-21	1-17	483.609
		1-57	trxA	23112	1-17	483.609
		1-57	trxA	rrnA	1-17	483.609
		yccFS	rrnA	1-17	23104	483.498
		1-57	1-57	23104	RacR	483.421
		1-17	1-17	2-22	2-21	483.176
		1-17	1-17	1-29	2-21	483.176
		1-17	1-17	2-21	2-21	483.176
		1-17	1-17	23112	2-21	483.176
		1-17	1-17	rrnA	2-21	483.176
		yccFS	1-17	1-17	1-17	482.96
		trxA	2-22	1-17	2-21	482.791
		23104	1-57	2-22	trxA	482.351
		23104	1-57	1-29	trxA	482.351
		23104	1-57	2-21	trxA	482.351
		23104	1-57	23112	trxA	482.351
		23104	1-57	rrnA	trxA	482.351
		1-16	trxA	1-17	trxA	481.878
		1-17	23112	1-17	trxA	481.817
		1-57	rrnA	1-57	1-29	481.796
		2-21	trxA	1-16	1-57	481.783
		2-21	trxA	1-16	rrnA	481.783
		1-57	23104	1-17	2-21	481.768
		1-57	yccFS	1-17	1-17	481.464
		2-21	1-17	1-16	yccFS	481.288
		RacR	1-57	1-17	1-57	481.191
		RacR	1-57	1-17	rrnA	481.191
		2-21	2-21	1-17	1-16	481.156
		1-29	trxA	1-16	trxA	481.138
		yccFS	rrnA	1-17	1-29	480.814
		2-22	trxA	1-57	23104	480.811
		2-22	1-57	1-57	RacR	480.793
		1-57	1-17	2-22	1-29	480.769
		1-57	1-17	1-29	1-29	480.769
		1-57	1-17	2-21	1-29	480.769
		1-57	1-17	23112	1-29	480.769
		1-57	1-17	rrnA	1-29	480.769
		1-16	1-17	1-17	RacR	480.766
		2-21	rrnA	1-16	23112	480.361
		2-21	1-57	1-16	2-21	479.93
		1-17	trxA	1-57	trxA	479.789
		1-17	23104	1-17	trxA	479.705
		1-57	rrnA	2-22	23104	479.691
		1-57	rrnA	1-29	23104	479.691
		1-57	rrnA	2-21	23104	479.691
		1-57	rrnA	23112	23104	479.691
		1-57	rrnA	rrnA	23104	479.691
		2-21	1-57	1-16	yccFS	479.648
		rrnA	trxA	1-16	23112	479.454
		2-21	2-22	1-17	1-17	479.258
		1-16	rrnA	1-17	trxA	479.219
		1-57	RacR	1-16	23104	478.863
		2-21	1-57	1-57	RacR	478.778
		yccFS	RacR	1-17	trxA	478.716
		23112	trxA	1-16	23112	478.67
		2-22	trxA	1-57	trxA	478.657
		1-17	rrnA	1-16	1-17	478.557
		1-57	1-17	2-22	1-17	478.543
		1-57	1-17	1-29	1-17	478.543
		1-57	1-17	2-21	1-17	478.543
		1-57	1-17	23112	1-17	478.543
		1-57	1-17	rrnA	1-17	478.543
		2-21	2-21	1-17	2-21	478.499
		trxA	2-22	1-17	yccFS	478.43
		1-57	1-57	2-22	1-29	478.191
		1-57	1-57	1-29	1-29	478.191
		1-57	1-57	2-21	1-29	478.191
		1-57	1-57	23112	1-29	478.191
		1-57	1-57	rrnA	1-29	478.191
		1-17	1-17	1-57	23104	478.176
		23104	trxA	1-16	23112	478.073
		RacR	1-16	1-17	2-22	477.422
		23104	yccFS	1-17	RacR	477.415
		2-22	1-29	1-17	2-22	477.28
		2-21	23112	1-17	trxA	477.168
		1-57	1-57	23104	1-57	477.021
		1-57	1-57	23104	rrnA	477.021
		2-21	yccFS	1-17	2-21	477.021
		1-17	2-22	1-17	1-29	477.014
		1-16	1-57	1-17	2-21	476.936
		1-57	2-22	1-16	1-16	476.863
		2-21	rrnA	1-16	RacR	476.86
		2-22	yccFS	1-17	1-17	476.853
		1-57	1-17	trxA	1-57	476.764
		1-57	1-17	trxA	rrnA	476.764
		1-57	1-17	trxA	2-21	476.144
		1-17	1-17	23104	2-21	475.627
		23104	2-21	1-17	trxA	475.552
		2-22	1-29	1-17	1-57	475.546
		2-22	1-29	1-17	rrnA	475.546
		1-16	1-57	1-17	1-16	475.284
		1-17	1-17	1-57	yccFS	475.264
		2-22	trxA	1-57	1-57	475.225
		2-22	trxA	1-57	rrnA	475.225
		1-17	1-57	1-16	1-17	475.005
		RacR	1-17	1-17	23112	474.978
		1-57	23104	1-17	yccFS	474.787
		1-57	rrnA	1-57	1-17	474.653
		trxA	2-22	1-17	1-57	474.532
		trxA	2-22	1-17	rrnA	474.532
		1-29	2-21	1-17	23112	474.488
		2-21	yccFS	1-17	1-57	474.213
		2-21	yccFS	1-17	rrnA	474.213
		1-17	2-21	1-17	2-21	473.361
		1-16	1-17	1-17	2-21	473.287
		2-21	2-21	1-17	yccFS	473.155
		1-57	rrnA	23104	1-16	473.152
		1-29	yccFS	1-17	1-16	473.13
		1-16	1-57	1-17	yccFS	473.055
		2-22	1-57	23104	trxA	472.903
		1-57	23104	1-16	23112	472.693
		1-57	trxA	23104	1-29	472.595
		1-17	23104	1-17	RacR	472.503
		trxA	1-57	2-22	trxA	472.42
		trxA	1-57	1-29	trxA	472.42
		trxA	1-57	2-21	trxA	472.42
		trxA	1-57	23112	trxA	472.42
		trxA	1-57	rrnA	trxA	472.42
		1-17	rrnA	1-57	RacR	472.369
		2-22	RacR	1-16	yccFS	472.285
		trxA	RacR	1-17	1-17	472.268
		yccFS	rrnA	1-17	1-17	472.168
		1-29	2-22	1-17	23104	472.086
		1-29	1-57	2-22	trxA	472.063
		1-29	1-57	1-29	trxA	472.063
		1-29	1-57	2-21	trxA	472.063
		1-29	1-57	23112	trxA	472.063
		1-29	1-57	rrnA	trxA	472.063
		1-29	trxA	1-16	23112	472.03
		yccFS	RacR	1-17	23112	471.99
		rrnA	trxA	1-16	yccFS	471.934
		1-17	23104	1-17	23112	471.811
		1-57	23104	1-17	1-57	471.749
		1-57	23104	1-17	rrnA	471.749
		1-17	1-17	1-57	1-16	471.57
		1-17	1-17	23104	RacR	471.493
		23104	trxA	1-16	RacR	471.491
		1-57	1-17	23104	1-29	471.307
		rrnA	trxA	1-16	2-21	471.218
		23112	trxA	1-16	yccFS	471.15
		1-17	23104	1-17	1-16	471.138
		rrnA	trxA	1-16	RacR	470.974
		1-16	1-17	1-17	yccFS	470.967
		23104	trxA	1-16	2-21	470.875
		trxA	1-57	1-16	1-57	470.76
		trxA	1-57	1-16	rrnA	470.76
		2-21	trxA	1-57	RacR	470.75
		2-22	1-29	1-17	trxA	470.659
		1-16	rrnA	1-17	23112	470.622
		1-57	23104	1-16	RacR	470.61
		23104	yccFS	1-17	trxA	470.53
		23112	trxA	1-16	2-21	470.434
		23104	1-17	1-16	23112	470.417
		23112	trxA	1-16	RacR	470.189
		rrnA	yccFS	1-17	RacR	470.034
		trxA	2-21	1-17	trxA	470.022
		1-57	RacR	1-16	1-29	469.97
		2-21	trxA	1-16	1-16	469.636
		1-29	trxA	1-16	2-21	469.503
		1-57	rrnA	23104	23104	469.346
		23112	yccFS	1-17	RacR	469.253
		1-29	yccFS	1-17	2-21	469.171
		1-57	RacR	1-57	RacR	469.03
		1-29	1-57	1-16	RacR	468.983
		2-21	2-21	1-17	1-57	468.872
		2-21	2-21	1-17	rrnA	468.872
		trxA	1-17	1-16	2-21	468.813
		1-57	1-17	trxA	23104	468.686
		1-17	1-17	2-22	1-57	468.678
		1-17	1-17	2-22	rrnA	468.678
		1-17	1-17	1-29	1-57	468.678
		1-17	1-17	1-29	rrnA	468.678
		1-17	1-17	2-21	1-57	468.678
		1-17	1-17	2-21	rrnA	468.678
		1-17	1-17	23112	1-57	468.678
		1-17	1-17	23112	rrnA	468.678
		1-17	1-17	rrnA	1-57	468.678
		1-17	1-17	rrnA	rrnA	468.678
		23112	1-57	1-16	RacR	468.656
		rrnA	1-57	1-16	RacR	468.644
		23104	1-57	1-16	yccFS	468.529
		23112	1-57	2-22	trxA	468.353
		23112	1-57	1-29	trxA	468.353
		23112	1-57	2-21	trxA	468.353
		23112	1-57	23112	trxA	468.353
		23112	1-57	rrnA	trxA	468.353
		rrnA	1-57	2-22	trxA	468.315
		rrnA	1-57	1-29	trxA	468.315
		rrnA	1-57	2-21	trxA	468.315
		rrnA	1-57	23112	trxA	468.315
		rrnA	1-57	rrnA	trxA	468.315
		23104	1-17	1-16	trxA	468.279
		1-17	trxA	1-57	1-57	468.129
		1-17	trxA	1-57	rrnA	468.129
		1-57	1-17	23104	1-17	468.094
		1-57	2-22	1-16	23104	467.917
		2-22	trxA	2-22	23112	467.9
		2-22	trxA	1-29	23112	467.9
		2-22	trxA	2-21	23112	467.9
		2-22	trxA	23112	23112	467.9
		2-22	trxA	rrnA	23112	467.9
		2-21	rrnA	1-16	trxA	467.733
		1-57	1-57	trxA	23112	467.666
		2-21	rrnA	1-16	2-21	467.66
		1-16	1-57	1-17	1-57	467.559
		1-16	1-57	1-17	rrnA	467.559
		rrnA	1-17	1-16	23112	467.429
		23112	1-17	1-16	23112	467.202
		yccFS	2-21	1-17	23104	467.173
		1-29	1-57	1-16	23112	467.122
		23104	1-57	1-57	RacR	466.959
		1-17	2-21	1-17	1-57	466.938
		1-17	2-21	1-17	rrnA	466.938
		yccFS	RacR	1-17	RacR	466.858
		1-29	2-22	1-17	1-29	466.369
		2-22	1-57	1-16	1-29	466.225
		1-17	2-22	1-17	1-17	466.073
		1-57	23104	1-16	trxA	465.639
		2-22	1-57	1-57	23112	465.61
		1-57	1-57	2-22	1-17	465.459
		1-57	1-57	1-29	1-17	465.459
		1-57	1-57	2-21	1-17	465.459
		1-57	1-57	23112	1-17	465.459
		1-57	1-57	rrnA	1-17	465.459
		1-29	yccFS	1-17	1-57	465.403
		1-29	yccFS	1-17	rrnA	465.403
		1-17	trxA	1-57	2-21	465.152
		1-29	trxA	1-16	yccFS	465.126
		1-16	1-17	1-17	1-16	465.055
		1-29	2-21	1-17	2-21	464.865
		1-17	trxA	2-22	23112	464.782
		1-17	trxA	1-29	23112	464.782
		1-17	trxA	2-21	23112	464.782
		1-17	trxA	23112	23112	464.782
		1-17	trxA	rrnA	23112	464.782
		2-22	1-57	1-57	yccFS	464.652
		1-17	rrnA	1-57	23112	464.582
		1-57	1-57	trxA	yccFS	464.428
		rrnA	2-22	1-17	23104	464.327
		2-21	1-17	1-16	1-57	464.27
		2-21	1-17	1-16	rrnA	464.27
		23104	rrnA	1-16	23112	464.268
		2-22	1-17	1-16	23104	464.215
		rrnA	1-57	1-16	23112	464.186
		1-57	1-57	23104	1-16	464.132
		2-21	RacR	1-17	2-22	464.093
		23112	1-57	1-16	23112	464.079
		rrnA	2-21	1-17	23112	464.052
		1-57	23104	1-16	2-21	464.011
		RacR	1-57	1-17	23104	463.866
		RacR	trxA	1-17	trxA	463.735
		1-57	rrnA	trxA	RacR	463.648
		1-17	yccFS	1-17	RacR	463.508
		23112	2-22	1-17	23104	463.137
		23112	2-21	1-17	23112	463.099
		23104	2-22	1-17	23104	463.031
		2-22	trxA	1-57	2-21	462.796
		1-29	2-21	1-17	RacR	462.543
		1-29	trxA	1-16	RacR	462.438
		2-21	trxA	1-16	23104	462.427
		1-29	rrnA	1-16	23112	462.339
		23104	2-22	1-17	1-17	462.32
		rrnA	rrnA	1-16	23112	462.215
		1-57	rrnA	2-22	1-29	462.026
		1-57	rrnA	1-29	1-29	462.026
		1-57	rrnA	2-21	1-29	462.026
		1-57	rrnA	23112	1-29	462.026
		1-57	rrnA	rrnA	1-29	462.026
		1-57	23112	1-17	23104	461.968
		1-29	1-57	1-16	2-21	461.863
		RacR	rrnA	1-17	trxA	461.677
		23104	1-57	1-16	1-57	461.624
		23104	1-57	1-16	rrnA	461.624
		RacR	1-17	1-17	yccFS	461.394
		2-22	trxA	1-57	2-22	461.378
		23112	rrnA	1-16	23112	461.34
		1-16	1-17	1-17	1-57	461.326
		1-16	1-17	1-17	rrnA	461.326
		1-17	2-21	1-17	yccFS	461.263
		2-21	1-57	1-16	1-57	461.258
		2-21	1-57	1-16	rrnA	461.258
		1-57	1-16	1-16	1-57	461.252
		1-57	1-16	1-16	rrnA	461.252
		1-57	1-17	trxA	1-16	461.132
		1-16	trxA	1-17	23112	461.108
		RacR	rrnA	1-17	23112	460.998
		1-57	RacR	1-16	1-17	460.79
		23104	1-17	1-16	RacR	460.734
		1-17	trxA	1-57	1-16	460.583
		1-17	1-57	1-57	1-57	460.547
		1-17	1-57	1-57	rrnA	460.547
		23104	yccFS	1-17	23112	460.363
		RacR	1-17	1-17	RacR	460.34
		1-17	trxA	2-22	trxA	460.331
		1-17	trxA	1-29	trxA	460.331
		1-17	trxA	2-21	trxA	460.331
		1-17	trxA	23112	trxA	460.331
		1-17	trxA	rrnA	trxA	460.331
		2-21	rrnA	1-16	yccFS	460.202
		23104	trxA	1-16	yccFS	460.202
		1-17	1-17	23104	1-57	460.141
		1-17	1-17	23104	rrnA	460.141
		1-17	trxA	1-57	23104	460.128
		1-17	23112	1-17	23112	460.005
		1-29	1-17	1-16	23112	459.89
		1-17	1-17	1-57	1-29	459.347
		1-57	1-57	23104	23104	459.256
		rrnA	1-17	1-16	trxA	459.138
		2-22	1-57	1-16	23104	459.028
		23112	1-17	1-16	trxA	458.907
		1-57	trxA	23104	1-17	458.728
		1-57	1-57	trxA	2-21	458.484
		1-57	trxA	1-16	2-22	458.154
		1-16	rrnA	1-17	RacR	458.117
		1-57	2-22	1-16	1-29	457.95
		23104	rrnA	1-16	RacR	457.829
		1-17	1-17	2-22	yccFS	457.804
		1-17	1-17	1-29	yccFS	457.804
		1-17	1-17	2-21	yccFS	457.804
		1-17	1-17	23112	yccFS	457.804
		1-17	1-17	rrnA	yccFS	457.804
		23104	rrnA	1-16	trxA	457.711
		trxA	1-57	1-16	1-16	457.637
		rrnA	yccFS	1-17	trxA	457.539
		1-17	trxA	2-22	RacR	457.503
		1-17	trxA	1-29	RacR	457.503
		1-17	trxA	2-21	RacR	457.503
		1-17	trxA	23112	RacR	457.503
		1-17	trxA	rrnA	RacR	457.503
		23104	2-22	1-17	1-29	457.299
		1-29	1-17	1-16	trxA	457.099
		1-17	23112	1-17	1-16	457.078
		yccFS	RacR	1-17	1-16	457.033
		rrnA	2-22	1-17	1-29	456.844
		23112	yccFS	1-17	trxA	456.754
		2-22	trxA	2-22	trxA	456.748
		2-22	trxA	1-29	trxA	456.748
		2-22	trxA	2-21	trxA	456.748
		2-22	trxA	23112	trxA	456.748
		2-22	trxA	rrnA	trxA	456.748
		trxA	1-57	1-57	yccFS	456.595
		2-22	2-22	1-16	yccFS	456.495
		2-22	1-17	1-16	1-29	456.489
		1-29	rrnA	1-16	2-21	456.48
		trxA	trxA	1-16	trxA	456.407
		yccFS	2-21	1-17	1-29	456.034
		2-22	1-17	1-16	2-22	456.029
		1-57	RacR	1-57	23112	456.013
		rrnA	yccFS	1-17	23112	456
		rrnA	1-17	1-16	RacR	455.848
		1-57	rrnA	trxA	23112	455.837
		23112	1-17	1-16	RacR	455.622
		1-17	1-57	1-57	2-21	455.543
		23112	2-22	1-17	1-29	455.521
		1-57	23112	1-16	trxA	455.336
		23112	yccFS	1-17	23112	455.219
		2-22	1-16	1-16	23112	455.194
		1-17	1-57	2-22	RacR	455.133
		1-17	1-57	1-29	RacR	455.133
		1-17	1-57	2-21	RacR	455.133
		1-17	1-57	23112	RacR	455.133
		1-17	1-57	rrnA	RacR	455.133
		1-17	RacR	1-17	2-22	455.076
		RacR	1-57	1-17	1-29	454.839
		1-17	trxA	1-57	yccFS	454.768
		2-22	1-29	1-17	23104	454.725
		1-29	2-22	1-17	1-17	454.637
		1-17	1-57	trxA	trxA	454.546
		2-21	23112	1-17	23112	453.991
		rrnA	rrnA	1-16	RacR	453.879
		1-29	23112	1-17	trxA	453.786
		1-17	1-17	1-16	2-22	453.779
		23104	rrnA	1-16	2-21	453.738
		yccFS	trxA	1-17	1-29	453.682
		1-29	2-21	1-17	1-16	453.677
		2-22	rrnA	1-16	23104	453.654
		1-29	rrnA	1-16	trxA	453.381
		trxA	yccFS	1-17	RacR	453.347
		rrnA	1-57	1-16	2-21	453.322
		2-21	yccFS	1-17	23104	453.242
		1-57	rrnA	2-22	1-17	453.235
		1-57	rrnA	1-29	1-17	453.235
		1-57	rrnA	2-21	1-17	453.235
		1-57	rrnA	23112	1-17	453.235
		1-57	rrnA	rrnA	1-17	453.235
		23112	1-57	1-16	2-21	453.215
		1-57	23112	1-16	23112	453.127
		23112	rrnA	1-16	RacR	453.003
		2-22	rrnA	1-16	1-29	452.861
		2-21	trxA	1-57	23112	452.844
		1-57	23112	1-17	1-29	452.789
		1-16	rrnA	1-17	1-16	452.755
		1-57	2-22	1-57	RacR	452.657
		rrnA	2-21	1-17	RacR	452.654
		yccFS	2-22	1-17	trxA	452.634
		2-22	23112	1-17	1-17	452.613
		RacR	trxA	1-17	23112	452.548
		1-57	2-22	1-17	2-22	452.401
		2-22	1-16	1-16	2-21	452.384
		1-29	rrnA	1-16	RacR	452.222
		2-21	23112	1-17	1-16	452.05
		yccFS	trxA	1-17	23104	451.901
		trxA	2-22	1-17	23104	451.794
		1-57	rrnA	23104	1-29	451.741
		yccFS	RacR	1-17	2-21	451.719
		23112	2-21	1-17	RacR	451.701
		1-29	1-57	1-16	yccFS	451.49
		1-17	1-16	1-16	yccFS	451.482
		2-21	yccFS	1-17	yccFS	451.439
		1-57	1-57	23104	1-29	451.437
		1-17	1-57	1-57	1-16	451.412
		2-21	1-57	23104	trxA	451.341
		1-57	23104	1-16	yccFS	451.302
		rrnA	1-57	1-57	RacR	451.295
		23112	1-57	1-57	RacR	451.288
		1-29	1-57	1-57	RacR	451.279
		23104	1-57	1-16	1-16	451.078
		1-17	23112	1-17	RacR	450.989
		23104	yccFS	1-17	1-16	450.983
		1-57	1-16	1-16	1-16	450.907
		RacR	1-17	1-17	2-21	450.731
		rrnA	rrnA	1-16	2-21	450.648
		2-21	trxA	1-16	1-29	450.396
		yccFS	2-21	1-17	1-17	450.344
		2-21	1-57	1-16	1-16	450.305
		1-16	rrnA	1-17	2-21	450.046
		2-22	1-57	1-16	1-17	449.895
		2-22	1-17	1-16	1-17	449.848
		2-22	1-16	1-16	trxA	449.827
		23112	rrnA	1-16	2-21	449.772
		1-17	yccFS	1-17	23112	449.667
		2-21	rrnA	1-16	1-57	449.653
		2-21	rrnA	1-16	rrnA	449.653
		rrnA	2-21	1-17	1-16	449.379
		rrnA	rrnA	1-16	trxA	449.352
		1-17	1-17	23104	yccFS	449.29
		1-57	2-22	1-16	1-17	449.154
		1-16	trxA	1-17	RacR	449.034
		23104	23112	1-17	trxA	448.644
		RacR	rrnA	1-17	RacR	448.554
		1-57	1-57	trxA	1-57	448.53
		1-57	1-57	trxA	rrnA	448.53
		trxA	1-57	1-57	1-57	448.511
		trxA	1-57	1-57	rrnA	448.511
		23112	rrnA	1-16	trxA	448.473
		2-21	1-57	1-57	23112	448.458
		23112	2-21	1-17	1-16	448.426
		1-17	1-16	1-16	trxA	448.332
		1-57	1-17	RacR	23112	448.315
		2-22	1-57	1-16	1-16	448.307
		rrnA	1-57	1-16	yccFS	448.13
		23112	1-57	1-16	yccFS	448.023
		1-17	1-57	2-22	23112	447.869
		1-17	1-57	1-29	23112	447.869
		1-17	1-57	2-21	23112	447.869
		1-17	1-57	23112	23112	447.869
		1-17	1-57	rrnA	23112	447.869
		1-17	1-17	2-22	23104	447.753
		1-17	1-17	1-29	23104	447.753
		1-17	1-17	2-21	23104	447.753
		1-17	1-17	23112	23104	447.753
		1-17	1-17	rrnA	23104	447.753
		1-29	2-21	1-17	yccFS	447.603
		2-22	1-29	1-17	1-29	447.498
		2-21	1-17	1-16	23104	446.994
		1-17	RacR	1-16	23112	446.847
		rrnA	23112	1-17	trxA	446.72
		trxA	2-22	1-17	1-29	446.462
		trxA	trxA	1-16	23112	446.205
		1-17	yccFS	1-17	trxA	446.174
		1-57	1-17	1-16	2-22	446.172
		yccFS	RacR	1-17	yccFS	446.066
		23112	23112	1-17	trxA	445.746
		RacR	rrnA	1-17	1-16	445.722
		23104	23104	1-17	trxA	445.701
		2-21	2-21	1-17	23104	445.678
		1-29	1-17	1-16	RacR	445.611
		rrnA	1-17	1-16	yccFS	445.561
		2-22	trxA	2-22	RacR	445.401
		2-22	trxA	1-29	RacR	445.401
		2-22	trxA	2-21	RacR	445.401
		2-22	trxA	23112	RacR	445.401
		2-22	trxA	rrnA	RacR	445.401
		23112	1-17	1-16	yccFS	445.334
		1-57	23104	1-17	23104	445.113
		1-17	RacR	1-16	trxA	445.049
		23104	2-21	1-17	23112	444.929
		1-17	1-16	1-16	2-21	444.772
		2-22	trxA	2-22	2-21	444.693
		2-22	trxA	1-29	2-21	444.693
		2-22	trxA	2-21	2-21	444.693
		2-22	trxA	23112	2-21	444.693
		2-22	trxA	rrnA	2-21	444.693
		2-22	23104	1-17	1-17	444.685
		yccFS	2-22	1-17	23112	444.677
		rrnA	2-22	1-17	1-17	444.612
		1-17	23104	1-17	2-21	444.534
		1-16	trxA	1-17	1-16	444.396
		23104	trxA	1-16	1-57	444.35
		23104	trxA	1-16	rrnA	444.35
		rrnA	trxA	1-16	1-57	444.283
		rrnA	trxA	1-16	rrnA	444.283
		yccFS	trxA	1-17	1-17	444.256
		trxA	2-21	1-17	23112	444.247
		2-21	yccFS	1-17	1-29	444.23
		trxA	1-57	1-16	23104	444.205
		23104	1-57	23104	trxA	444.046
		1-57	1-57	RacR	RacR	443.832
		rrnA	yccFS	1-17	1-16	443.586
		rrnA	2-21	1-17	2-21	443.522
		23112	trxA	1-16	1-57	443.499
		23112	trxA	1-16	rrnA	443.499
		1-29	2-21	1-17	1-57	443.497
		1-29	2-21	1-17	rrnA	443.497
		1-57	1-17	RacR	RacR	443.457
		23112	2-22	1-17	1-17	443.431
		1-57	1-57	trxA	23104	443.358
		1-57	23112	1-17	1-17	443.309
		1-57	rrnA	trxA	2-21	443.282
		1-17	1-57	1-57	yccFS	443.276
		RacR	1-17	1-17	1-16	443.214
		1-16	trxA	1-17	2-21	443.17
		2-22	1-57	trxA	trxA	443.155
		2-21	23112	1-17	RacR	443.07
		2-21	1-17	1-16	1-16	443.01
		1-17	2-21	1-17	23104	442.966
		RacR	1-57	1-17	1-17	442.963
		23104	1-57	1-57	23112	442.922
		1-17	RacR	1-16	RacR	442.9
		23112	yccFS	1-17	1-16	442.84
		trxA	1-57	1-57	2-21	442.831
		trxA	1-57	2-22	RacR	442.705
		trxA	1-57	1-29	RacR	442.705
		trxA	1-57	2-21	RacR	442.705
		trxA	1-57	23112	RacR	442.705
		trxA	1-57	rrnA	RacR	442.705
		1-16	1-57	1-17	23104	442.671
		1-17	1-17	2-22	1-16	442.633
		1-17	1-17	1-29	1-16	442.633
		1-17	1-17	2-21	1-16	442.633
		1-17	1-17	23112	1-16	442.633
		1-17	1-17	rrnA	1-16	442.633
		23112	2-21	1-17	2-21	442.568
		1-17	1-16	1-16	RacR	442.476
		2-22	trxA	1-57	1-29	442.467
		1-17	2-21	1-17	1-29	442.411
		yccFS	1-57	1-17	2-22	442.336
		1-57	rrnA	23104	1-17	442.29
		1-17	1-17	1-57	1-17	442.25
		RacR	trxA	1-17	yccFS	442.036
		RacR	rrnA	1-17	2-21	442.009
		1-17	1-16	1-16	23112	441.892
		1-57	23112	1-16	RacR	441.892
		1-17	trxA	23104	23112	441.806
		1-16	trxA	1-17	yccFS	441.682
		yccFS	2-22	1-17	RacR	441.486
		2-22	rrnA	1-16	1-17	441.22
		2-21	1-57	1-16	23104	440.99
		1-57	23104	1-16	1-57	440.954
		1-57	23104	1-16	rrnA	440.954
		1-16	1-57	1-17	1-29	440.932
		2-21	23104	1-17	trxA	440.863
		1-29	yccFS	1-17	23104	440.827
		1-57	2-22	1-57	23112	440.777
		2-21	2-21	1-17	1-29	440.719
		1-57	rrnA	trxA	trxA	440.642
		1-17	rrnA	1-57	trxA	440.347
		1-17	1-17	23104	23104	440.315
		RacR	1-17	1-17	1-57	439.968
		RacR	1-17	1-17	rrnA	439.968
		yccFS	RacR	1-17	1-57	439.834
		yccFS	RacR	1-17	rrnA	439.834
		2-21	2-21	1-17	1-17	439.65
		1-29	1-57	23104	trxA	439.649
		1-29	yccFS	1-17	yccFS	439.57
		1-57	RacR	1-57	trxA	439.549
		trxA	yccFS	1-17	trxA	439.504
		1-17	1-57	1-57	23104	439.49
		1-17	2-21	1-17	1-17	439.457
		trxA	1-57	1-16	1-29	439.452
		RacR	trxA	1-17	RacR	439.418
		1-16	rrnA	1-17	1-57	439.366
		1-16	rrnA	1-17	rrnA	439.366
		1-57	23112	1-16	yccFS	439.359
		2-22	1-17	1-16	1-16	439.353
		trxA	yccFS	1-17	23112	439.278
		rrnA	trxA	1-57	RacR	439.163
		1-29	rrnA	1-16	yccFS	439.138
		23104	1-17	1-16	yccFS	439.056
		2-22	1-16	1-16	RacR	438.945
		RacR	trxA	1-17	1-16	438.741
		1-17	23104	1-17	1-57	438.731
		1-17	23104	1-17	rrnA	438.731
		1-57	rrnA	trxA	yccFS	438.697
		1-29	1-17	1-16	yccFS	438.563
[truncated: 18,738 more rows]
